# Supplementary material for: Construction of 2DE Patterns of Plasma Proteins: Aspect of Potential Tumor Markers
Source: Int J Mol Sci. 2022 Sep 21;23(19):11113. doi: 10.3390/ijms231911113 (PMC9569744; doi:10.3390/ijms231911113)
Supplement: Supplementary file 1 [file ijms-23-11113-s001.zip]

Archive with 3 entries (3 files):
- Suppl Figure S1.pdf
- Suppl Table S1.xlsx
- Suppl Table S2.xlsx
