# Supplementary material for: Construction of 2DE Patterns of Plasma Proteins: Aspect of Potential Tumor Markers
Source: Int J Mol Sci. 2022 Sep 21;23(19):11113. doi: 10.3390/ijms231911113 (PMC9569744; doi:10.3390/ijms231911113)
Supplement: Supplementary file 1 [file ijms-23-11113-s001.zip › Suppl Table S1.xlsx]

## Sheet: Plasma semi-virtual 2DE
Exp. pI	UniProt	Theor. pI	Theor. Mw	Gene	Protein	Protein name	Score	#Validated Peptides	Amount emPAI
3.3	P02763-1	4.93	23512	ORM1	A1AG1	Alpha-1-acid glycoprotein 1	100	10	1.84804
3.5	P02763-1	4.93	23512	ORM1	A1AG1	Alpha-1-acid glycoprotein 1	100	11	2.16228
3.7	P02763-1	4.93	23512	ORM1	A1AG1	Alpha-1-acid glycoprotein 1	100	9	1.56502
3.95	P02763-1	4.93	23512	ORM1	A1AG1	Alpha-1-acid glycoprotein 1	100	8	1.31013
4.15	P02763-1	4.93	23512	ORM1	A1AG1	Alpha-1-acid glycoprotein 1	100	8	1.31013
4.55	P02763-1	4.93	23512	ORM1	A1AG1	Alpha-1-acid glycoprotein 1	100	7	1.08057
4.75	P02763-1	4.93	23512	ORM1	A1AG1	Alpha-1-acid glycoprotein 1	100	7	1.08057
4.9	P02763-1	4.93	23512	ORM1	A1AG1	Alpha-1-acid glycoprotein 1	100	6	0.873817
5.1	P02763-1	4.93	23512	ORM1	A1AG1	Alpha-1-acid glycoprotein 1	100	3	0.368875
3	P19652-1	5.03	23603	ORM2	A1AG2	Alpha-1-acid glycoprotein 2	100	5	0.649648
3.3	P19652-1	5.03	23603	ORM2	A1AG2	Alpha-1-acid glycoprotein 2	100	9	1.46209
3.5	P19652-1	5.03	23603	ORM2	A1AG2	Alpha-1-acid glycoprotein 2	100	13	2.67466
3.7	P19652-1	5.03	23603	ORM2	A1AG2	Alpha-1-acid glycoprotein 2	100	12	2.3246
3.95	P19652-1	5.03	23603	ORM2	A1AG2	Alpha-1-acid glycoprotein 2	100	6	0.823348
4.15	P19652-1	5.03	23603	ORM2	A1AG2	Alpha-1-acid glycoprotein 2	100	4	0.492496
4.55	P19652-1	5.03	23603	ORM2	A1AG2	Alpha-1-acid glycoprotein 2	100	4	0.492496
4.75	P19652-1	5.03	23603	ORM2	A1AG2	Alpha-1-acid glycoprotein 2	100	5	0.649648
4.9	P19652-1	5.03	23603	ORM2	A1AG2	Alpha-1-acid glycoprotein 2	100	5	0.649648
5.1	P19652-1	5.03	23603	ORM2	A1AG2	Alpha-1-acid glycoprotein 2	100	4	0.492496
4.15	P01009-1	5.37	46737	SERPINA1	A1AT	Alpha-1-antitrypsin	100	14	1.28546
4.55	P01009-1	5.37	46737	SERPINA1	A1AT	Alpha-1-antitrypsin	100	6	0.425103
4.75	P01009-1	5.37	46737	SERPINA1	A1AT	Alpha-1-antitrypsin	100	14	1.28546
4.9	P01009-1	5.37	46737	SERPINA1	A1AT	Alpha-1-antitrypsin	100	10	0.804722
5.1	P01009-1	5.37	46737	SERPINA1	A1AT	Alpha-1-antitrypsin	100	7	0.511775
4.55	P04217-1	5.56	54254	A1BG	A1BG	Alpha-1B-glycoprotein	100	10	0.730196
4.75	P04217-1	5.56	54254	A1BG	A1BG	Alpha-1B-glycoprotein	100	10	0.730196
4.9	P04217-1	5.56	54254	A1BG	A1BG	Alpha-1B-glycoprotein	100	23	2.52874
5.1	P04217-1	5.56	54254	A1BG	A1BG	Alpha-1B-glycoprotein	100	22	2.34048
5.3	P04217-1	5.56	54254	A1BG	A1BG	Alpha-1B-glycoprotein	100	14	1.15443
5.51	P04217-1	5.56	54254	A1BG	A1BG	Alpha-1B-glycoprotein	100	9	0.637894
5.7	P04217-1	5.56	54254	A1BG	A1BG	Alpha-1B-glycoprotein	100	10	0.730196
5.85	P04217-1	5.56	54254	A1BG	A1BG	Alpha-1B-glycoprotein	100	8	0.550516
5.95	P04217-1	5.56	54254	A1BG	A1BG	Alpha-1B-glycoprotein	100	9	0.637894
6.05	P04217-1	5.56	54254	A1BG	A1BG	Alpha-1B-glycoprotein	100	7	0.467799
6.15	P04217-1	5.56	54254	A1BG	A1BG	Alpha-1B-glycoprotein	100	2	0.115884
3.95	P08697-1	5.87	54566	SERPINF2	A2AP	Alpha-2-antiplasmin	100	6	0.467799
4.15	P08697-1	5.87	54566	SERPINF2	A2AP	Alpha-2-antiplasmin	100	10	0.895736
4.55	P08697-1	5.87	54566	SERPINF2	A2AP	Alpha-2-antiplasmin	100	16	1.78256
4.75	P08697-1	5.87	54566	SERPINF2	A2AP	Alpha-2-antiplasmin	100	24	3.64159
4.9	P08697-1	5.87	54566	SERPINF2	A2AP	Alpha-2-antiplasmin	100	31	6.26292
5.1	P08697-1	5.87	54566	SERPINF2	A2AP	Alpha-2-antiplasmin	100	20	2.59381
5.3	P08697-1	5.87	54566	SERPINF2	A2AP	Alpha-2-antiplasmin	100	13	1.29674
5.51	P08697-1	5.87	54566	SERPINF2	A2AP	Alpha-2-antiplasmin	100	10	0.895736
5.7	P08697-1	5.87	54566	SERPINF2	A2AP	Alpha-2-antiplasmin	100	8	0.668101
5.85	P08697-1	5.87	54566	SERPINF2	A2AP	Alpha-2-antiplasmin	100	7	0.564748
5.95	P08697-1	5.87	54566	SERPINF2	A2AP	Alpha-2-antiplasmin	100	8	0.668101
3.7	P02750-1	6.45	38178	LRG1	A2GL	Leucine-rich alpha-2-glycoprotein	100	2	0.165914
3.95	P02750-1	6.45	38178	LRG1	A2GL	Leucine-rich alpha-2-glycoprotein	100	8	0.84785
4.15	P02750-1	6.45	38178	LRG1	A2GL	Leucine-rich alpha-2-glycoprotein	100	11	1.32631
4.55	P02750-1	6.45	38178	LRG1	A2GL	Leucine-rich alpha-2-glycoprotein	100	8	0.84785
4.75	P02750-1	6.45	38178	LRG1	A2GL	Leucine-rich alpha-2-glycoprotein	100	7	0.711328
4.9	P02750-1	6.45	38178	LRG1	A2GL	Leucine-rich alpha-2-glycoprotein	100	5	0.467799
5.1	P02750-1	6.45	38178	LRG1	A2GL	Leucine-rich alpha-2-glycoprotein	100	5	0.467799
5.3	P02750-1	6.45	38178	LRG1	A2GL	Leucine-rich alpha-2-glycoprotein	100	5	0.467799
5.51	P02750-1	6.45	38178	LRG1	A2GL	Leucine-rich alpha-2-glycoprotein	100	5	0.467799
5.7	P02750-1	6.45	38178	LRG1	A2GL	Leucine-rich alpha-2-glycoprotein	100	4	0.359356
4.55	P01023-1	6.03	163291	A2M	A2MG	Alpha-2-macroglobulin	100	67	2.40209
4.75	P01023-1	6.03	163291	A2M	A2MG	Alpha-2-macroglobulin	100	70	2.59381
4.9	P01023-1	6.03	163291	A2M	A2MG	Alpha-2-macroglobulin	100	68	2.46483
5.1	P01023-1	6.03	163291	A2M	A2MG	Alpha-2-macroglobulin	100	62	2.10501
5.3	P01023-1	6.03	163291	A2M	A2MG	Alpha-2-macroglobulin	100	75	2.93766
5.51	P01023-1	6.03	163291	A2M	A2MG	Alpha-2-macroglobulin	100	83	3.55754
5.7	P01023-1	6.03	163291	A2M	A2MG	Alpha-2-macroglobulin	100	94	4.57226
5.85	P01023-1	6.03	163291	A2M	A2MG	Alpha-2-macroglobulin	100	93	4.47136
5.95	P01023-1	6.03	163291	A2M	A2MG	Alpha-2-macroglobulin	100	99	5.1054
6.05	P01023-1	6.03	163291	A2M	A2MG	Alpha-2-macroglobulin	100	84	3.64159
6.15	P01023-1	6.03	163291	A2M	A2MG	Alpha-2-macroglobulin	100	82	3.47501
6.3	P01023-1	6.03	163291	A2M	A2MG	Alpha-2-macroglobulin	100	66	2.34048
6.45	P01023-1	6.03	163291	A2M	A2MG	Alpha-2-macroglobulin	100	74	2.86635
6.55	P01023-1	6.03	163291	A2M	A2MG	Alpha-2-macroglobulin	100	77	3.08424
6.7	P01023-1	6.03	163291	A2M	A2MG	Alpha-2-macroglobulin	100	53	1.63412
3.5	P01011-1	5.33	47651	SERPINA3	AACT	Alpha-1-antichymotrypsin	100	21	2.16228
3.7	P01011-1	5.33	47651	SERPINA3	AACT	Alpha-1-antichymotrypsin	100	33	5.1054
3.95	P01011-1	5.33	47651	SERPINA3	AACT	Alpha-1-antichymotrypsin	100	49	13.678
4.15	P01011-1	5.33	47651	SERPINA3	AACT	Alpha-1-antichymotrypsin	100	86	15
4.55	P01011-1	5.33	47651	SERPINA3	AACT	Alpha-1-antichymotrypsin	100	52	16.302
4.75	P01011-1	5.33	47651	SERPINA3	AACT	Alpha-1-antichymotrypsin	100	34	5.44947
4.9	P01011-1	5.33	47651	SERPINA3	AACT	Alpha-1-antichymotrypsin	100	26	3.15956
5.1	P01011-1	5.33	47651	SERPINA3	AACT	Alpha-1-antichymotrypsin	100	20	1.99358
4.75	Q15848-1	5.42	26414	ADIPOQ	ADIPO	Adiponectin	100	2	0.258925
4.9	Q15848-1	5.42	26414	ADIPOQ	ADIPO	Adiponectin	100	4	0.584893
5.1	Q15848-1	5.42	26414	ADIPOQ	ADIPO	Adiponectin	100	3	0.412538
5.3	Q15848-1	5.42	26414	ADIPOQ	ADIPO	Adiponectin	100	4	0.584893
5.51	Q15848-1	5.42	26414	ADIPOQ	ADIPO	Adiponectin	100	2	0.258925
5.7	Q15848-1	5.42	26414	ADIPOQ	ADIPO	Adiponectin	100	2	0.258925
4.55	P43652-1	5.64	69069	AFM	AFAM	Afamin	100	15	0.594787
4.75	P43652-1	5.64	69069	AFM	AFAM	Afamin	100	22	0.982884
4.9	P43652-1	5.64	69069	AFM	AFAM	Afamin	100	30	1.54335
5.1	P43652-1	5.64	69069	AFM	AFAM	Afamin	100	18	0.750827
5.3	P43652-1	5.64	69069	AFM	AFAM	Afamin	100	18	0.750827
5.51	P43652-1	5.64	69069	AFM	AFAM	Afamin	100	11	0.408149
5.7	P43652-1	5.64	69069	AFM	AFAM	Afamin	100	10	0.365008
4.17	P02768-1	5.92	69367	ALB	ALBU	Serum albumin isoform Iso 1	4037	137	6.24
4.34	P02768-1	5.92	69367	ALB	ALBU	Serum albumin isoform Iso 1	3823	213	8.82
4.51	P02768-1	5.92	69367	ALB	ALBU	Serum albumin isoform Iso 1	5528	275	17.07
4.68	P02768-1	5.92	69367	ALB	ALBU	Serum albumin isoform Iso 1	11008	420	39.71
4.85	P02768-1	5.92	69367	ALB	ALBU	Serum albumin isoform Iso 1	7305	352	29.02
5	P02768-1	5.92	69367	ALB	ALBU	Serum albumin isoform Iso 1	12702	434	51.47
5.17	P02768-1	5.92	69367	ALB	ALBU	Serum albumin isoform Iso 1	12327	443	51.47
5.34	P02768-1	5.92	69367	ALB	ALBU	Serum albumin isoform Iso 1	8827	387	37.69
5.51	P02768-1	5.92	69367	ALB	ALBU	Serum albumin isoform Iso 1	7680	400	27.53
5.66	P02768-1	5.92	69367	ALB	ALBU	Serum albumin isoform Iso 1	12380	436	73.86
5.8	P02768-1	5.92	69367	ALB	ALBU	Serum albumin isoform Iso 1	12101	458	63.28
5.88	P02768-1	5.92	69367	ALB	ALBU	Serum albumin isoform Iso 1	11181	393	44.06
5.96	P02768-1	5.92	69367	ALB	ALBU	Serum albumin isoform Iso 1	10477	433	44.06
6.04	P02768-1	5.92	69367	ALB	ALBU	Serum albumin isoform Iso 1	13294	409	46.4
6.12	P02768-1	5.92	69367	ALB	ALBU	Serum albumin isoform Iso 1	10461	354	32.22
6.2	P02768-1	5.92	69367	ALB	ALBU	Serum albumin isoform Iso 1	9464	429	44.06
6.3	P02768-1	5.92	69367	ALB	ALBU	Serum albumin isoform Iso 1	9292	463	44.06
6.4	P02768-1	5.92	69367	ALB	ALBU	Serum albumin isoform Iso 1	8185	393	39.71
6.5	P02768-1	5.92	69367	ALB	ALBU	Serum albumin isoform Iso 1	13834	406	48.87
6.6	P02768-1	5.92	69367	ALB	ALBU	Serum albumin isoform Iso 1	11398	441	54.2
6.7	P02768-1	5.92	69367	ALB	ALBU	Serum albumin isoform Iso 1	6692	364	51.47
6.8	P02768-1	5.92	69367	ALB	ALBU	Serum albumin isoform Iso 1	6634	358	32.22
6.88	P02768-1	5.92	69367	ALB	ALBU	Serum albumin isoform Iso 1	5539	330	33.95
7.04	P02768-1	5.92	69367	ALB	ALBU	Serum albumin isoform Iso 1	6062	380	77.76
7.2	P02768-1	5.92	69367	ALB	ALBU	Serum albumin isoform Iso 1	3513	231	22.29
7.36	P02768-1	5.92	69367	ALB	ALBU	Serum albumin isoform Iso 1	3440	156	7.02
7.52	P02768-1	5.92	69367	ALB	ALBU	Serum albumin isoform Iso 1	10140	434	81.86
3.85	P02760-1	5.95	38999	AMBP	AMBP	Protein AMBP isoform Iso 1	231	10	0.31
4	P02760-1	5.95	38999	AMBP	AMBP	Protein AMBP isoform Iso 1	159	17	0.57
4.17	P02760-1	5.95	38999	AMBP	AMBP	Protein AMBP isoform Iso 1	801	21	0.88
4.34	P02760-1	5.95	38999	AMBP	AMBP	Protein AMBP isoform Iso 1	230	9	0.43
4.51	P02760-1	5.95	38999	AMBP	AMBP	Protein AMBP isoform Iso 1	263	21	0.72
4.68	P02760-1	5.95	38999	AMBP	AMBP	Protein AMBP isoform Iso 1	538	18	1.05
4.85	P02760-1	5.95	38999	AMBP	AMBP	Protein AMBP isoform Iso 1	553	32	1.25
5	P02760-1	5.95	38999	AMBP	AMBP	Protein AMBP isoform Iso 1	989	33	1.05
5.17	P02760-1	5.95	38999	AMBP	AMBP	Protein AMBP isoform Iso 1	398	20	1.05
5.34	P02760-1	5.95	38999	AMBP	AMBP	Protein AMBP isoform Iso 1	1089	44	1.46
5.51	P02760-1	5.95	38999	AMBP	AMBP	Protein AMBP isoform Iso 1	596	21	0.72
5.66	P02760-1	5.95	38999	AMBP	AMBP	Protein AMBP isoform Iso 1	1408	51	1.94
5.8	P02760-1	5.95	38999	AMBP	AMBP	Protein AMBP isoform Iso 1	1008	36	1.69
5.88	P02760-1	5.95	38999	AMBP	AMBP	Protein AMBP isoform Iso 1	751	29	1.25
5.96	P02760-1	5.95	38999	AMBP	AMBP	Protein AMBP isoform Iso 1	570	23	1.25
6.04	P02760-1	5.95	38999	AMBP	AMBP	Protein AMBP isoform Iso 1	784	37	1.69
6.12	P02760-1	5.95	38999	AMBP	AMBP	Protein AMBP isoform Iso 1	832	24	1.25
6.2	P02760-1	5.95	38999	AMBP	AMBP	Protein AMBP isoform Iso 1	951	38	1.46
6.3	P02760-1	5.95	38999	AMBP	AMBP	Protein AMBP isoform Iso 1	2498	68	1.46
6.4	P02760-1	5.95	38999	AMBP	AMBP	Protein AMBP isoform Iso 1	1582	83	1.69
6.5	P02760-1	5.95	38999	AMBP	AMBP	Protein AMBP isoform Iso 1	639	21	1.05
6.6	P02760-1	5.95	38999	AMBP	AMBP	Protein AMBP isoform Iso 1	930	32	1.25
6.7	P02760-1	5.95	38999	AMBP	AMBP	Protein AMBP isoform Iso 1	469	17	0.57
4	P01019-1	5.87	53154	AGT	ANGT	Angiotensinogen isoform Iso 1	415	23	0.6
4.17	P01019-1	5.87	53154	AGT	ANGT	Angiotensinogen isoform Iso 1	1684	29	0.84
4.34	P01019-1	5.87	53154	AGT	ANGT	Angiotensinogen isoform Iso 1	1039	29	0.96
4.51	P01019-1	5.87	53154	AGT	ANGT	Angiotensinogen isoform Iso 1	777	44	1.57
4.68	P01019-1	5.87	53154	AGT	ANGT	Angiotensinogen isoform Iso 1	3073	69	1.95
4.85	P01019-1	5.87	53154	AGT	ANGT	Angiotensinogen isoform Iso 1	1960	70	2.86
5	P01019-1	5.87	53154	AGT	ANGT	Angiotensinogen isoform Iso 1	2871	62	2.15
5.17	P01019-1	5.87	53154	AGT	ANGT	Angiotensinogen isoform Iso 1	2552	60	2.37
5.34	P01019-1	5.87	53154	AGT	ANGT	Angiotensinogen isoform Iso 1	2252	64	1.95
5.51	P01019-1	5.87	53154	AGT	ANGT	Angiotensinogen isoform Iso 1	1534	34	1.57
5.66	P01019-1	5.87	53154	AGT	ANGT	Angiotensinogen isoform Iso 1	2913	62	2.37
5.8	P01019-1	5.87	53154	AGT	ANGT	Angiotensinogen isoform Iso 1	1301	36	2.15
5.88	P01019-1	5.87	53154	AGT	ANGT	Angiotensinogen isoform Iso 1	1803	39	1.95
5.96	P01019-1	5.87	53154	AGT	ANGT	Angiotensinogen isoform Iso 1	1239	38	1.41
6.04	P01019-1	5.87	53154	AGT	ANGT	Angiotensinogen isoform Iso 1	2063	43	1.41
6.12	P01019-1	5.87	53154	AGT	ANGT	Angiotensinogen isoform Iso 1	1283	47	1.57
6.2	P01019-1	5.87	53154	AGT	ANGT	Angiotensinogen isoform Iso 1	1723	52	1.41
4.55	P01008-1	6.32	52602	SERPINC1	ANT3	Antithrombin-III	100	15	0.832981
4.75	P01008-1	6.32	52602	SERPINC1	ANT3	Antithrombin-III	100	27	1.97635
4.9	P01008-1	6.32	52602	SERPINC1	ANT3	Antithrombin-III	100	39	3.83293
5.1	P01008-1	6.32	52602	SERPINC1	ANT3	Antithrombin-III	100	48	5.95193
5.3	P01008-1	6.32	52602	SERPINC1	ANT3	Antithrombin-III	100	36	3.28133
5.51	P01008-1	6.32	52602	SERPINC1	ANT3	Antithrombin-III	100	28	2.09905
5.7	P01008-1	6.32	52602	SERPINC1	ANT3	Antithrombin-III	100	23	1.53226
5.85	P01008-1	6.32	52602	SERPINC1	ANT3	Antithrombin-III	100	15	0.832981
5.95	P01008-1	6.32	52602	SERPINC1	ANT3	Antithrombin-III	100	15	0.832981
4.68	P02647-1	5.56	30778	APOA1	APOA1	Apolipoprotein A-I isoform Iso 1	2707	111	31.4
4.85	P02647-1	5.56	30778	APOA1	APOA1	Apolipoprotein A-I isoform Iso 1	2500	111	21.88
5	P02647-1	5.56	30778	APOA1	APOA1	Apolipoprotein A-I isoform Iso 1	5346	172	50.52
5.17	P02647-1	5.56	30778	APOA1	APOA1	Apolipoprotein A-I isoform Iso 1	5393	191	115
5.34	P02647-1	5.56	30778	APOA1	APOA1	Apolipoprotein A-I isoform Iso 1	4875	184	80.92
5.51	P02647-1	5.56	30778	APOA1	APOA1	Apolipoprotein A-I isoform Iso 1	4577	123	35.38
5.66	P02647-1	5.56	30778	APOA1	APOA1	Apolipoprotein A-I isoform Iso 1	7622	333	522.63
5.8	P02647-1	5.56	30778	APOA1	APOA1	Apolipoprotein A-I isoform Iso 1	7284	295	260.16
5.88	P02647-1	5.56	30778	APOA1	APOA1	Apolipoprotein A-I isoform Iso 1	9170	290	740.44
5.96	P02647-1	5.56	30778	APOA1	APOA1	Apolipoprotein A-I isoform Iso 1	8308	337	129.3
6.04	P02647-1	5.56	30778	APOA1	APOA1	Apolipoprotein A-I isoform Iso 1	8130	259	740.44
6.12	P02647-1	5.56	30778	APOA1	APOA1	Apolipoprotein A-I isoform Iso 1	5658	161	71.95
6.2	P02647-1	5.56	30778	APOA1	APOA1	Apolipoprotein A-I isoform Iso 1	3889	161	129.3
6.3	P02647-1	5.56	30778	APOA1	APOA1	Apolipoprotein A-I isoform Iso 1	4540	157	183.4
6.4	P02647-1	5.56	30778	APOA1	APOA1	Apolipoprotein A-I isoform Iso 1	3009	140	71.95
6.5	P02647-1	5.56	30778	APOA1	APOA1	Apolipoprotein A-I isoform Iso 1	5928	144	90.99
6.6	P02647-1	5.56	30778	APOA1	APOA1	Apolipoprotein A-I isoform Iso 1	2901	99	27.85
7.82	P02647-1	5.56	30778	APOA1	APOA1	Apolipoprotein A-I isoform Iso 1	2799	109	21.88
7.98	P02647-1	5.56	30778	APOA1	APOA1	Apolipoprotein A-I isoform Iso 1	7132	98	10.41
8.14	P02647-1	5.56	30778	APOA1	APOA1	Apolipoprotein A-I isoform Iso 1	5532	102	11.82
4.51	P02652-1	6.27	11175	APOA2	APOA2	Apolipoprotein A-II isoform Iso 1	323	15	14.08
4.68	P02652-1	6.27	11175	APOA2	APOA2	Apolipoprotein A-II isoform Iso 1	519	17	10.15
4.85	P02652-1	6.27	11175	APOA2	APOA2	Apolipoprotein A-II isoform Iso 1	1127	38	19.38
5	P02652-1	6.27	11175	APOA2	APOA2	Apolipoprotein A-II isoform Iso 1	1076	32	14.08
5.17	P02652-1	6.27	11175	APOA2	APOA2	Apolipoprotein A-II isoform Iso 1	483	17	26.55
5.34	P02652-1	6.27	11175	APOA2	APOA2	Apolipoprotein A-II isoform Iso 1	1811	53	36.24
5.51	P02652-1	6.27	11175	APOA2	APOA2	Apolipoprotein A-II isoform Iso 1	674	21	10.15
5.66	P02652-1	6.27	11175	APOA2	APOA2	Apolipoprotein A-II isoform Iso 1	1100	26	14.08
5.8	P02652-1	6.27	11175	APOA2	APOA2	Apolipoprotein A-II isoform Iso 1	518	16	10.15
5.88	P02652-1	6.27	11175	APOA2	APOA2	Apolipoprotein A-II isoform Iso 1	766	29	26.55
5.96	P02652-1	6.27	11175	APOA2	APOA2	Apolipoprotein A-II isoform Iso 1	298	19	10.15
4.55	P06727-1	5.28	45399	APOA4	APOA4	Apolipoprotein A-IV	100	23	1.6664
4.75	P06727-1	5.28	45399	APOA4	APOA4	Apolipoprotein A-IV	100	24	1.78256
4.9	P06727-1	5.28	45399	APOA4	APOA4	Apolipoprotein A-IV	100	42	4.99484
5.1	P06727-1	5.28	45399	APOA4	APOA4	Apolipoprotein A-IV	100	43	5.25599
5.3	P06727-1	5.28	45399	APOA4	APOA4	Apolipoprotein A-IV	100	23	1.6664
5.51	P06727-1	5.28	45399	APOA4	APOA4	Apolipoprotein A-IV	100	17	1.0645
5.7	P06727-1	5.28	45399	APOA4	APOA4	Apolipoprotein A-IV	100	13	0.740767
5.85	P06727-1	5.28	45399	APOA4	APOA4	Apolipoprotein A-IV	100	26	2.03027
3.34	P04114-1	6.58	515605	APOB	APOB	Apolipoprotein B-100 isoform Iso 1	1578	120	0.47
3.51	P04114-1	6.58	515605	APOB	APOB	Apolipoprotein B-100 isoform Iso 1	6525	292	1.19
3.68	P04114-1	6.58	515605	APOB	APOB	Apolipoprotein B-100 isoform Iso 1	704	63	0.18
3.85	P04114-1	6.58	515605	APOB	APOB	Apolipoprotein B-100 isoform Iso 1	3805	189	0.66
4	P04114-1	6.58	515605	APOB	APOB	Apolipoprotein B-100 isoform Iso 1	1278	134	0.47
4.17	P04114-1	6.58	515605	APOB	APOB	Apolipoprotein B-100 isoform Iso 1	3373	157	0.63
4.34	P04114-1	6.58	515605	APOB	APOB	Apolipoprotein B-100 isoform Iso 1	3772	156	0.64
4.51	P04114-1	6.58	515605	APOB	APOB	Apolipoprotein B-100 isoform Iso 1	3297	217	0.92
4.68	P04114-1	6.58	515605	APOB	APOB	Apolipoprotein B-100 isoform Iso 1	9380	382	1.73
4.85	P04114-1	6.58	515605	APOB	APOB	Apolipoprotein B-100 isoform Iso 1	5488	336	1.35
5	P04114-1	6.58	515605	APOB	APOB	Apolipoprotein B-100 isoform Iso 1	5874	264	0.88
5.17	P04114-1	6.58	515605	APOB	APOB	Apolipoprotein B-100 isoform Iso 1	9902	344	1.58
5.34	P04114-1	6.58	515605	APOB	APOB	Apolipoprotein B-100 isoform Iso 1	5085	232	0.92
5.51	P04114-1	6.58	515605	APOB	APOB	Apolipoprotein B-100 isoform Iso 1	6083	183	0.58
5.66	P04114-1	6.58	515605	APOB	APOB	Apolipoprotein B-100 isoform Iso 1	7608	272	1.15
5.8	P04114-1	6.58	515605	APOB	APOB	Apolipoprotein B-100 isoform Iso 1	4353	185	0.82
5.88	P04114-1	6.58	515605	APOB	APOB	Apolipoprotein B-100 isoform Iso 1	6318	258	1.13
5.96	P04114-1	6.58	515605	APOB	APOB	Apolipoprotein B-100 isoform Iso 1	5055	256	1
6.04	P04114-1	6.58	515605	APOB	APOB	Apolipoprotein B-100 isoform Iso 1	2700	96	0.38
6.12	P04114-1	6.58	515605	APOB	APOB	Apolipoprotein B-100 isoform Iso 1	3464	124	0.56
6.2	P04114-1	6.58	515605	APOB	APOB	Apolipoprotein B-100 isoform Iso 1	4665	200	0.94
6.3	P04114-1	6.58	515605	APOB	APOB	Apolipoprotein B-100 isoform Iso 1	8082	264	1.01
6.4	P04114-1	6.58	515605	APOB	APOB	Apolipoprotein B-100 isoform Iso 1	4214	212	0.88
6.5	P04114-1	6.58	515605	APOB	APOB	Apolipoprotein B-100 isoform Iso 1	5530	181	0.65
6.6	P04114-1	6.58	515605	APOB	APOB	Apolipoprotein B-100 isoform Iso 1	7337	218	0.8
6.7	P04114-1	6.58	515605	APOB	APOB	Apolipoprotein B-100 isoform Iso 1	4047	137	0.7
6.8	P04114-1	6.58	515605	APOB	APOB	Apolipoprotein B-100 isoform Iso 1	2529	129	0.45
6.88	P04114-1	6.58	515605	APOB	APOB	Apolipoprotein B-100 isoform Iso 1	1665	93	0.41
7.04	P04114-1	6.58	515605	APOB	APOB	Apolipoprotein B-100 isoform Iso 1	4965	236	0.89
7.2	P04114-1	6.58	515605	APOB	APOB	Apolipoprotein B-100 isoform Iso 1	2331	135	0.64
7.36	P04114-1	6.58	515605	APOB	APOB	Apolipoprotein B-100 isoform Iso 1	1682	86	0.28
7.52	P04114-1	6.58	515605	APOB	APOB	Apolipoprotein B-100 isoform Iso 1	678	49	0.19
7.9	P02654-1	8.01	9332	APOC1	APOC1	Apolipoprotein C-I	100	5	1.27585
8.25	P02654-1	8.01	9332	APOC1	APOC1	Apolipoprotein C-I	100	4	0.930698
4.85	P02655-1	4.64	11284	APOC2	APOC2	Apolipoprotein C-II isoform Iso 1	313	11	2.34
5	P02655-1	4.64	11284	APOC2	APOC2	Apolipoprotein C-II isoform Iso 1	657	16	1.47
5.17	P02655-1	4.64	11284	APOC2	APOC2	Apolipoprotein C-II isoform Iso 1	320	9	1.47
3.85	P02656-1	5.23	10852	APOC3	APOC3	Apolipoprotein C-III isoform Iso 1	248	7	0.87
4	P02656-1	5.23	10852	APOC3	APOC3	Apolipoprotein C-III isoform Iso 1	145	6	0.37
4.17	P02656-1	5.23	10852	APOC3	APOC3	Apolipoprotein C-III isoform Iso 1	281	6	0.87
4.85	P02656-1	5.23	10852	APOC3	APOC3	Apolipoprotein C-III isoform Iso 1	278	5	0.87
5	P02656-1	5.23	10852	APOC3	APOC3	Apolipoprotein C-III isoform Iso 1	291	6	0.87
5.17	P02656-1	5.23	10852	APOC3	APOC3	Apolipoprotein C-III isoform Iso 1	343	6	0.87
5.34	P02656-1	5.23	10852	APOC3	APOC3	Apolipoprotein C-III isoform Iso 1	168	7	0.87
5.66	P02656-1	5.23	10852	APOC3	APOC3	Apolipoprotein C-III isoform Iso 1	375	7	0.37
5.8	P02656-1	5.23	10852	APOC3	APOC3	Apolipoprotein C-III isoform Iso 1	161	4	0.37
6.2	P02656-1	5.23	10852	APOC3	APOC3	Apolipoprotein C-III isoform Iso 1	133	6	0.37
8.25	P55056-1	9.19	14553	APOC4	APOC4	Apolipoprotein C-IV	100	2	0.274275
8.5	P55056-1	9.19	14553	APOC4	APOC4	Apolipoprotein C-IV	100	3	0.43845
8.7	P55056-1	9.19	14553	APOC4	APOC4	Apolipoprotein C-IV	100	4	0.623777
9.05	P55056-1	9.19	14553	APOC4	APOC4	Apolipoprotein C-IV	100	2	0.274275
9.3	P55056-1	9.19	14553	APOC4	APOC4	Apolipoprotein C-IV	100	2	0.274275
3.34	P05090-1	5.06	21276	APOD	APOD	Apolipoprotein D isoform Iso 1	279	17	0.63
3.51	P05090-1	5.06	21276	APOD	APOD	Apolipoprotein D isoform Iso 1	651	14	0.92
4.51	P05090-1	5.06	21276	APOD	APOD	Apolipoprotein D isoform Iso 1	343	20	1.27
4.68	P05090-1	5.06	21276	APOD	APOD	Apolipoprotein D isoform Iso 1	389	23	1.67
4.85	P05090-1	5.06	21276	APOD	APOD	Apolipoprotein D isoform Iso 1	133	10	1.27
5	P05090-1	5.06	21276	APOD	APOD	Apolipoprotein D isoform Iso 1	335	23	2.15
5.17	P05090-1	5.06	21276	APOD	APOD	Apolipoprotein D isoform Iso 1	212	8	1.27
5.66	P05090-1	5.06	21276	APOD	APOD	Apolipoprotein D isoform Iso 1	220	10	1.27
5.8	P05090-1	5.06	21276	APOD	APOD	Apolipoprotein D isoform Iso 1	153	13	1.67
5.88	P05090-1	5.06	21276	APOD	APOD	Apolipoprotein D isoform Iso 1	126	9	0.92
5.96	P05090-1	5.06	21276	APOD	APOD	Apolipoprotein D isoform Iso 1	107	7	1.27
6.3	P05090-1	5.06	21276	APOD	APOD	Apolipoprotein D isoform Iso 1	112	9	1.27
6.4	P05090-1	5.06	21276	APOD	APOD	Apolipoprotein D isoform Iso 1	116	5	0.63
4.51	P02649-1	5.65	36154	APOE	APOE	Apolipoprotein E isoform Iso 1	284	29	1.43
4.68	P02649-1	5.65	36154	APOE	APOE	Apolipoprotein E isoform Iso 1	1136	36	1.96
4.85	P02649-1	5.65	36154	APOE	APOE	Apolipoprotein E isoform Iso 1	1253	51	3.84
5	P02649-1	5.65	36154	APOE	APOE	Apolipoprotein E isoform Iso 1	1373	41	2.26
5.17	P02649-1	5.65	36154	APOE	APOE	Apolipoprotein E isoform Iso 1	1330	42	3.39
5.34	P02649-1	5.65	36154	APOE	APOE	Apolipoprotein E isoform Iso 1	1017	42	2.6
5.51	P02649-1	5.65	36154	APOE	APOE	Apolipoprotein E isoform Iso 1	754	15	0.99
5.66	P02649-1	5.65	36154	APOE	APOE	Apolipoprotein E isoform Iso 1	1089	40	3.84
5.8	P02649-1	5.65	36154	APOE	APOE	Apolipoprotein E isoform Iso 1	1179	34	2.98
5.88	P02649-1	5.65	36154	APOE	APOE	Apolipoprotein E isoform Iso 1	1377	40	2.98
5.96	P02649-1	5.65	36154	APOE	APOE	Apolipoprotein E isoform Iso 1	1393	34	2.26
6.04	P02649-1	5.65	36154	APOE	APOE	Apolipoprotein E isoform Iso 1	1135	32	2.98
6.12	P02649-1	5.65	36154	APOE	APOE	Apolipoprotein E isoform Iso 1	981	24	1.43
6.2	P02649-1	5.65	36154	APOE	APOE	Apolipoprotein E isoform Iso 1	846	23	2.26
6.3	P02649-1	5.65	36154	APOE	APOE	Apolipoprotein E isoform Iso 1	502	24	1.96
6.4	P02649-1	5.65	36154	APOE	APOE	Apolipoprotein E isoform Iso 1	707	32	1.96
3.3	Q13790-1	5.42	35399	APOF	APOF	Apolipoprotein F isoform Iso 1	100	7	0.0964782
3.5	Q13790-1	5.42	35399	APOF	APOF	Apolipoprotein F isoform Iso 1	100	4	0.0964782
3.7	Q13790-1	5.42	35399	APOF	APOF	Apolipoprotein F isoform Iso 1	100	4	0.0964782
3.95	Q13790-1	5.42	35399	APOF	APOF	Apolipoprotein F isoform Iso 1	100	1	0.0964782
4.15	Q13790-1	5.42	35399	APOF	APOF	Apolipoprotein F isoform Iso 1	100	1	0.0964782
6.55	P02749-1	8.34	38298	APOH	APOH	Beta-2-glycoprotein 1 isoform Iso 1	1153	33	2.24
6.7	P02749-1	8.34	38298	APOH	APOH	Beta-2-glycoprotein 1 isoform Iso 1	1604	43	1.71
6.85	P02749-1	8.34	38298	APOH	APOH	Beta-2-glycoprotein 1 isoform Iso 1	1831	40	3.25
7	P02749-1	8.34	38298	APOH	APOH	Beta-2-glycoprotein 1 isoform Iso 1	927	30	1.26
7.2	P02749-1	8.34	38298	APOH	APOH	Beta-2-glycoprotein 1 isoform Iso 1	439	25	2.24
7.35	P02749-1	8.34	38298	APOH	APOH	Beta-2-glycoprotein 1 isoform Iso 1	2744	36	2.55
7.5	P02749-1	8.34	38298	APOH	APOH	Beta-2-glycoprotein 1 isoform Iso 1	676	26	1.96
7.7	P02749-1	8.34	38298	APOH	APOH	Beta-2-glycoprotein 1 isoform Iso 1	560	38	3.25
7.9	P02749-1	8.34	38298	APOH	APOH	Beta-2-glycoprotein 1 isoform Iso 1	563	23	1.06
8.25	P02749-1	8.34	38298	APOH	APOH	Beta-2-glycoprotein 1 isoform Iso 1	229	7	0.31
8.5	P02749-1	8.34	38298	APOH	APOH	Beta-2-glycoprotein 1 isoform Iso 1	249	10	0.57
4.51	O14791-1	5.6	43974	APOL1	APOL1	Apolipoprotein L1 isoform Iso 1	103	6	0.39
4.68	O14791-1	5.6	43974	APOL1	APOL1	Apolipoprotein L1 isoform Iso 1	448	25	0.77
5	O14791-1	5.6	43974	APOL1	APOL1	Apolipoprotein L1 isoform Iso 1	233	10	0.28
5.17	O14791-1	5.6	43974	APOL1	APOL1	Apolipoprotein L1 isoform Iso 1	492	31	0.92
5.34	O14791-1	5.6	43974	APOL1	APOL1	Apolipoprotein L1 isoform Iso 1	127	11	0.5
5.66	O14791-1	5.6	43974	APOL1	APOL1	Apolipoprotein L1 isoform Iso 1	594	23	0.5
5.8	O14791-1	5.6	43974	APOL1	APOL1	Apolipoprotein L1 isoform Iso 1	445	13	0.39
5.96	O14791-1	5.6	43974	APOL1	APOL1	Apolipoprotein L1 isoform Iso 1	131	6	0.39
6.04	O14791-1	5.6	43974	APOL1	APOL1	Apolipoprotein L1 isoform Iso 1	707	11	0.28
6.12	O14791-1	5.6	43974	APOL1	APOL1	Apolipoprotein L1 isoform Iso 1	282	7	0.39
6.2	O14791-1	5.6	43974	APOL1	APOL1	Apolipoprotein L1 isoform Iso 1	158	8	0.5
6.3	O14791-1	5.6	43974	APOL1	APOL1	Apolipoprotein L1 isoform Iso 1	126	5	0.39
6.4	O14791-1	5.6	43974	APOL1	APOL1	Apolipoprotein L1 isoform Iso 1	297	12	0.5
6.5	O14791-1	5.6	43974	APOL1	APOL1	Apolipoprotein L1 isoform Iso 1	244	8	0.28
6.6	O14791-1	5.6	43974	APOL1	APOL1	Apolipoprotein L1 isoform Iso 1	449	11	0.39
4.68	O95445-1	5.66	21253	APOM	APOM	Apolipoprotein M isoform Iso 1	146	6	0.63
4.85	O95445-1	5.66	21253	APOM	APOM	Apolipoprotein M isoform Iso 1	152	10	1.27
5	O95445-1	5.66	21253	APOM	APOM	Apolipoprotein M isoform Iso 1	122	6	1.27
5.17	O95445-1	5.66	21253	APOM	APOM	Apolipoprotein M isoform Iso 1	251	10	1.67
5.34	O95445-1	5.66	21253	APOM	APOM	Apolipoprotein M isoform Iso 1	155	7	0.39
5.66	O95445-1	5.66	21253	APOM	APOM	Apolipoprotein M isoform Iso 1	243	7	0.63
5.8	O95445-1	5.66	21253	APOM	APOM	Apolipoprotein M isoform Iso 1	165	8	0.92
5.88	O95445-1	5.66	21253	APOM	APOM	Apolipoprotein M isoform Iso 1	169	6	0.63
5.96	O95445-1	5.66	21253	APOM	APOM	Apolipoprotein M isoform Iso 1	154	7	0.92
6.04	O95445-1	5.66	21253	APOM	APOM	Apolipoprotein M isoform Iso 1	181	5	0.39
6.2	O95445-1	5.66	21253	APOM	APOM	Apolipoprotein M isoform Iso 1	103	4	0.39
6.3	O95445-1	5.66	21253	APOM	APOM	Apolipoprotein M isoform Iso 1	169	6	0.39
6.4	O95445-1	5.66	21253	APOM	APOM	Apolipoprotein M isoform Iso 1	234	5	0.39
6.5	O95445-1	5.66	21253	APOM	APOM	Apolipoprotein M isoform Iso 1	177	4	0.18
6.6	O95445-1	5.66	21253	APOM	APOM	Apolipoprotein M isoform Iso 1	379	6	0.18
9.05	P02745-1	9.26	26017	C1QA	C1QA	Complement C1q subcomponent subunit A isoform Iso 1	566	18	0.96
9.3	P02745-1	9.26	26017	C1QA	C1QA	Complement C1q subcomponent subunit A isoform Iso 1	201	9	0.72
9.5	P02745-1	9.26	26017	C1QA	C1QA	Complement C1q subcomponent subunit A isoform Iso 1	121	4	0.31
8.5	P02746-1	8.83	26722	C1QB	C1QB	Complement C1q subcomponent subunit B isoform Iso 1	335	8	0.48
8.7	P02746-1	8.83	26722	C1QB	C1QB	Complement C1q subcomponent subunit B isoform Iso 1	854	16	0.93
9.05	P02746-1	8.83	26722	C1QB	C1QB	Complement C1q subcomponent subunit B isoform Iso 1	917	20	2.27
9.3	P02746-1	8.83	26722	C1QB	C1QB	Complement C1q subcomponent subunit B isoform Iso 1	1111	27	1.2
9.5	P02746-1	8.83	26722	C1QB	C1QB	Complement C1q subcomponent subunit B isoform Iso 1	226	8	0.69
9.75	P02746-1	8.83	26722	C1QB	C1QB	Complement C1q subcomponent subunit B isoform Iso 1	237	7	0.69
3	P02747-1	8.61	25774	C1QC	C1QC	Complement C1q subcomponent subunit C isoform Iso 1	767	16	0.51
3.3	P02747-1	8.61	25774	C1QC	C1QC	Complement C1q subcomponent subunit C isoform Iso 1	134	7	0.51
3.5	P02747-1	8.61	25774	C1QC	C1QC	Complement C1q subcomponent subunit C isoform Iso 1	216	9	0.98
3.7	P02747-1	8.61	25774	C1QC	C1QC	Complement C1q subcomponent subunit C isoform Iso 1	140	8	0.31
4.15	P02747-1	8.61	25774	C1QC	C1QC	Complement C1q subcomponent subunit C isoform Iso 1	126	12	0.51
4.75	P02747-1	8.61	25774	C1QC	C1QC	Complement C1q subcomponent subunit C isoform Iso 1	266	12	0.51
5.85	P02747-1	8.61	25774	C1QC	C1QC	Complement C1q subcomponent subunit C isoform Iso 1	142	9	0.51
6.05	P02747-1	8.61	25774	C1QC	C1QC	Complement C1q subcomponent subunit C isoform Iso 1	106	9	0.51
6.15	P02747-1	8.61	25774	C1QC	C1QC	Complement C1q subcomponent subunit C isoform Iso 1	114	6	0.51
6.3	P02747-1	8.61	25774	C1QC	C1QC	Complement C1q subcomponent subunit C isoform Iso 1	215	12	0.51
6.45	P02747-1	8.61	25774	C1QC	C1QC	Complement C1q subcomponent subunit C isoform Iso 1	149	10	0.51
6.55	P02747-1	8.61	25774	C1QC	C1QC	Complement C1q subcomponent subunit C isoform Iso 1	151	9	0.51
7.2	P02747-1	8.61	25774	C1QC	C1QC	Complement C1q subcomponent subunit C isoform Iso 1	124	12	0.51
7.35	P02747-1	8.61	25774	C1QC	C1QC	Complement C1q subcomponent subunit C isoform Iso 1	107	13	0.51
7.9	P02747-1	8.61	25774	C1QC	C1QC	Complement C1q subcomponent subunit C isoform Iso 1	135	13	0.31
8.25	P02747-1	8.61	25774	C1QC	C1QC	Complement C1q subcomponent subunit C isoform Iso 1	159	14	0.51
8.5	P02747-1	8.61	25774	C1QC	C1QC	Complement C1q subcomponent subunit C isoform Iso 1	294	8	0.73
8.7	P02747-1	8.61	25774	C1QC	C1QC	Complement C1q subcomponent subunit C isoform Iso 1	289	9	0.98
9.05	P02747-1	8.61	25774	C1QC	C1QC	Complement C1q subcomponent subunit C isoform Iso 1	665	12	0.31
9.3	P02747-1	8.61	25774	C1QC	C1QC	Complement C1q subcomponent subunit C isoform Iso 1	147	5	0.73
9.5	P02747-1	8.61	25774	C1QC	C1QC	Complement C1q subcomponent subunit C isoform Iso 1	199	10	0.51
4.55	P00736-1	5.82	80119	C1R	C1R	Complement C1r subcomponent	100	6	0.22528
4.75	P00736-1	5.82	80119	C1R	C1R	Complement C1r subcomponent	100	5	0.184485
4.9	P00736-1	5.82	80119	C1R	C1R	Complement C1r subcomponent	100	6	0.22528
5.1	P00736-1	5.82	80119	C1R	C1R	Complement C1r subcomponent	100	7	0.26748
5.3	P00736-1	5.82	80119	C1R	C1R	Complement C1r subcomponent	100	13	0.553018
5.51	P00736-1	5.82	80119	C1R	C1R	Complement C1r subcomponent	100	15	0.661836
5.7	P00736-1	5.82	80119	C1R	C1R	Complement C1r subcomponent	100	13	0.553018
5.85	P00736-1	5.82	80119	C1R	C1R	Complement C1r subcomponent	100	11	0.451325
5.95	P00736-1	5.82	80119	C1R	C1R	Complement C1r subcomponent	100	6	0.22528
6.05	P00736-1	5.82	80119	C1R	C1R	Complement C1r subcomponent	100	4	0.145048
6.15	P00736-1	5.82	80119	C1R	C1R	Complement C1r subcomponent	100	2	0.070069
3.95	P09871-1	4.85	76684	C1S	C1S	Complement C1s subcomponent	100	6	0.249609
4.15	P09871-1	4.85	76684	C1S	C1S	Complement C1s subcomponent	100	6	0.249609
4.55	P09871-1	4.85	76684	C1S	C1S	Complement C1s subcomponent	100	20	1.10175
4.75	P09871-1	4.85	76684	C1S	C1S	Complement C1s subcomponent	100	8	0.34596
4.9	P09871-1	4.85	76684	C1S	C1S	Complement C1s subcomponent	100	3	0.117859
5.66	P04003-1	7.15	67033	C4BPA	C4BPA	C4b-binding protein alpha chain isoform Iso 1	29	1	0.05
5.8	P04003-1	7.15	67033	C4BPA	C4BPA	C4b-binding protein alpha chain isoform Iso 1	24	1	0.05
5.88	P04003-1	7.15	67033	C4BPA	C4BPA	C4b-binding protein alpha chain isoform Iso 1	25	1	0.05
5.96	P04003-1	7.15	67033	C4BPA	C4BPA	C4b-binding protein alpha chain isoform Iso 1	32	1	0.05
6.04	P04003-1	7.15	67033	C4BPA	C4BPA	C4b-binding protein alpha chain isoform Iso 1	52	3	0.17
6.2	P04003-1	7.15	67033	C4BPA	C4BPA	C4b-binding protein alpha chain isoform Iso 1	58	4	0.23
6.3	P04003-1	7.15	67033	C4BPA	C4BPA	C4b-binding protein alpha chain isoform Iso 1	32	1	0.05
6.4	P04003-1	7.15	67033	C4BPA	C4BPA	C4b-binding protein alpha chain isoform Iso 1	18	1	0.05
6.5	P04003-1	7.15	67033	C4BPA	C4BPA	C4b-binding protein alpha chain isoform Iso 1	24	1	0.05
6.6	P04003-1	7.15	67033	C4BPA	C4BPA	C4b-binding protein alpha chain isoform Iso 1	31	1	0.05
5.17	P00915-1	6.59	28870	CAH1	CA1	Carbonic anhydrase 1 isoform Iso 1	73	5	0.85
5.34	P00915-1	6.59	28870	CAH1	CA1	Carbonic anhydrase 1 isoform Iso 1	100	3	0.45
5.51	P00915-1	6.59	28870	CAH1	CA1	Carbonic anhydrase 1 isoform Iso 1	21	1	0.13
5.66	P00915-1	6.59	28870	CAH1	CA1	Carbonic anhydrase 1 isoform Iso 1	194	5	0.85
5.8	P00915-1	6.59	28870	CAH1	CA1	Carbonic anhydrase 1 isoform Iso 1	161	3	0.45
5.88	P00915-1	6.59	28870	CAH1	CA1	Carbonic anhydrase 1 isoform Iso 1	197	6	1.68
5.96	P00915-1	6.59	28870	CAH1	CA1	Carbonic anhydrase 1 isoform Iso 1	147	3	0.45
6.04	P00915-1	6.59	28870	CAH1	CA1	Carbonic anhydrase 1 isoform Iso 1	134	3	0.45
6.12	P00915-1	6.59	28870	CAH1	CA1	Carbonic anhydrase 1 isoform Iso 1	103	2	0.28
6.2	P00915-1	6.59	28870	CAH1	CA1	Carbonic anhydrase 1 isoform Iso 1	72	3	0.45
6.3	P00915-1	6.59	28870	CAH1	CA1	Carbonic anhydrase 1 isoform Iso 1	125	2	0.28
6.4	P00915-1	6.59	28870	CAH1	CA1	Carbonic anhydrase 1 isoform Iso 1	80	3	0.45
6.5	P00915-1	6.59	28870	CAH1	CA1	Carbonic anhydrase 1 isoform Iso 1	75	1	0.13
6.6	P00915-1	6.59	28870	CAH1	CA1	Carbonic anhydrase 1 isoform Iso 1	60	2	0.28
6.7	P00915-1	6.59	28870	CAH1	CA1	Carbonic anhydrase 1 isoform Iso 1	84	1	0.13
6.8	P00915-1	6.59	28870	CAH1	CA1	Carbonic anhydrase 1 isoform Iso 1	37	1	0.13
6.88	P00915-1	6.59	28870	CAH1	CA1	Carbonic anhydrase 1 isoform Iso 1	42	1	0.13
3.7	P08185-1	5.64	45141	SERPINA6	CBG	Corticosteroid-binding globulin	100	8	0.978319
3.95	P08185-1	5.64	45141	SERPINA6	CBG	Corticosteroid-binding globulin	100	10	1.34623
4.15	P08185-1	5.64	45141	SERPINA6	CBG	Corticosteroid-binding globulin	100	17	3.26216
4.55	P08185-1	5.64	45141	SERPINA6	CBG	Corticosteroid-binding globulin	100	14	2.30003
4.75	P08185-1	5.64	45141	SERPINA6	CBG	Corticosteroid-binding globulin	100	12	1.78256
4.9	P08185-1	5.64	45141	SERPINA6	CBG	Corticosteroid-binding globulin	100	7	0.8166
5.1	P08185-1	5.64	45141	SERPINA6	CBG	Corticosteroid-binding globulin	100	5	0.53174
5.3	P08185-1	5.64	45141	SERPINA6	CBG	Corticosteroid-binding globulin	100	4	0.406527
4.68	P15169-1	6.86	52286	CPN1	CBPN	Carboxypeptidase N catalytic chain isoform Iso 1	160	8	0.32
4.85	P15169-1	6.86	52286	CPN1	CBPN	Carboxypeptidase N catalytic chain isoform Iso 1	360	23	0.41
5	P15169-1	6.86	52286	CPN1	CBPN	Carboxypeptidase N catalytic chain isoform Iso 1	135	8	0.51
5.17	P15169-1	6.86	52286	CPN1	CBPN	Carboxypeptidase N catalytic chain isoform Iso 1	269	17	0.99
5.34	P15169-1	6.86	52286	CPN1	CBPN	Carboxypeptidase N catalytic chain isoform Iso 1	217	14	0.41
5.51	P15169-1	6.86	52286	CPN1	CBPN	Carboxypeptidase N catalytic chain isoform Iso 1	111	6	0.32
5.66	P15169-1	6.86	52286	CPN1	CBPN	Carboxypeptidase N catalytic chain isoform Iso 1	613	24	0.85
5.8	P15169-1	6.86	52286	CPN1	CBPN	Carboxypeptidase N catalytic chain isoform Iso 1	429	22	0.85
5.88	P15169-1	6.86	52286	CPN1	CBPN	Carboxypeptidase N catalytic chain isoform Iso 1	420	23	0.99
5.96	P15169-1	6.86	52286	CPN1	CBPN	Carboxypeptidase N catalytic chain isoform Iso 1	769	32	0.85
6.04	P15169-1	6.86	52286	CPN1	CBPN	Carboxypeptidase N catalytic chain isoform Iso 1	595	18	0.62
6.12	P15169-1	6.86	52286	CPN1	CBPN	Carboxypeptidase N catalytic chain isoform Iso 1	155	8	0.51
6.2	P15169-1	6.86	52286	CPN1	CBPN	Carboxypeptidase N catalytic chain isoform Iso 1	480	26	0.62
6.3	P15169-1	6.86	52286	CPN1	CBPN	Carboxypeptidase N catalytic chain isoform Iso 1	178	6	0.23
6.4	P15169-1	6.86	52286	CPN1	CBPN	Carboxypeptidase N catalytic chain isoform Iso 1	326	14	0.62
6.5	P15169-1	6.86	52286	CPN1	CBPN	Carboxypeptidase N catalytic chain isoform Iso 1	396	16	0.41
6.6	P15169-1	6.86	52286	CPN1	CBPN	Carboxypeptidase N catalytic chain isoform Iso 1	322	15	0.51
4.75	P08571-1	5.84	40076	CD14	CD14	Monocyte differentiation antigen CD14	100	5	0.449741
4.9	P08571-1	5.84	40076	CD14	CD14	Monocyte differentiation antigen CD14	100	5	0.449741
5.1	P08571-1	5.84	40076	CD14	CD14	Monocyte differentiation antigen CD14	100	6	0.561523
5.3	P08571-1	5.84	40076	CD14	CD14	Monocyte differentiation antigen CD14	100	5	0.449741
5.51	P08571-1	5.84	40076	CD14	CD14	Monocyte differentiation antigen CD14	100	5	0.449741
5.7	P08571-1	5.84	40076	CD14	CD14	Monocyte differentiation antigen CD14	100	2	0.160155
4	P00450-1	5.44	122205	CP	CERU	Ceruloplasmin isoform Iso 1	758	54	0.75
4.17	P00450-1	5.44	122205	CP	CERU	Ceruloplasmin isoform Iso 1	4948	81	1.36
4.34	P00450-1	5.44	122205	CP	CERU	Ceruloplasmin isoform Iso 1	2522	102	1.22
4.51	P00450-1	5.44	122205	CP	CERU	Ceruloplasmin isoform Iso 1	3257	152	2.67
4.68	P00450-1	5.44	122205	CP	CERU	Ceruloplasmin isoform Iso 1	6893	227	4.89
4.85	P00450-1	5.44	122205	CP	CERU	Ceruloplasmin isoform Iso 1	5283	220	5.25
5	P00450-1	5.44	122205	CP	CERU	Ceruloplasmin isoform Iso 1	6060	163	3.13
5.17	P00450-1	5.44	122205	CP	CERU	Ceruloplasmin isoform Iso 1	6992	207	4.08
5.34	P00450-1	5.44	122205	CP	CERU	Ceruloplasmin isoform Iso 1	5415	186	3.65
5.51	P00450-1	5.44	122205	CP	CERU	Ceruloplasmin isoform Iso 1	4745	126	1.99
5.66	P00450-1	5.44	122205	CP	CERU	Ceruloplasmin isoform Iso 1	7449	190	4.39
5.8	P00450-1	5.44	122205	CP	CERU	Ceruloplasmin isoform Iso 1	6099	160	4.23
5.88	P00450-1	5.44	122205	CP	CERU	Ceruloplasmin isoform Iso 1	5809	167	3.93
5.96	P00450-1	5.44	122205	CP	CERU	Ceruloplasmin isoform Iso 1	5955	172	3.01
6.04	P00450-1	5.44	122205	CP	CERU	Ceruloplasmin isoform Iso 1	5705	149	3.01
6.12	P00450-1	5.44	122205	CP	CERU	Ceruloplasmin isoform Iso 1	4078	159	2.78
5.17	P00751-1	6.67	85533	CFB	CFAB	Complement factor B isoform Iso 1	107	5	0.18
5.34	P00751-1	6.67	85533	CFB	CFAB	Complement factor B isoform Iso 1	130	10	0.13
5.8	P00751-1	6.67	85533	CFB	CFAB	Complement factor B isoform Iso 1	128	7	0.18
7.9	P00746-1	7.65	27033	CFD	CFAD	Complement factor D isoform Iso 1	145	11	1.17
8.25	P00746-1	7.65	27033	CFD	CFAD	Complement factor D isoform Iso 1	196	9	0.91
5.51	P08603-1	6.21	139096	CFH	CFAH	Complement factor H isoform Iso 1	384	28	0.36
5.7	P08603-1	6.21	139096	CFH	CFAH	Complement factor H isoform Iso 1	999	29	0.46
5.85	P08603-1	6.21	139096	CFH	CFAH	Complement factor H isoform Iso 1	3726	129	1.97
5.95	P08603-1	6.21	139096	CFH	CFAH	Complement factor H isoform Iso 1	2625	100	1.25
6.05	P08603-1	6.21	139096	CFH	CFAH	Complement factor H isoform Iso 1	2629	94	1.37
6.15	P08603-1	6.21	139096	CFH	CFAH	Complement factor H isoform Iso 1	2326	82	1.08
6.3	P08603-1	6.21	139096	CFH	CFAH	Complement factor H isoform Iso 1	852	42	0.54
6.45	P08603-1	6.21	139096	CFH	CFAH	Complement factor H isoform Iso 1	629	26	0.36
6.55	P08603-1	6.21	139096	CFH	CFAH	Complement factor H isoform Iso 1	443	26	0.29
6.7	P08603-1	6.21	139096	CFH	CFAH	Complement factor H isoform Iso 1	1212	46	0.75
4.68	P05156-1	7.72	65750	CFI	CFAI	Complement factor I isoform Iso 1	166	7	0.24
4.85	P05156-1	7.72	65750	CFI	CFAI	Complement factor I isoform Iso 1	217	11	0.45
5	P05156-1	7.72	65750	CFI	CFAI	Complement factor I isoform Iso 1	743	20	0.37
5.17	P05156-1	7.72	65750	CFI	CFAI	Complement factor I isoform Iso 1	794	27	0.99
5.34	P05156-1	7.72	65750	CFI	CFAI	Complement factor I isoform Iso 1	458	21	0.79
5.51	P05156-1	7.72	65750	CFI	CFAI	Complement factor I isoform Iso 1	680	17	0.53
5.66	P05156-1	7.72	65750	CFI	CFAI	Complement factor I isoform Iso 1	1743	43	0.99
5.8	P05156-1	7.72	65750	CFI	CFAI	Complement factor I isoform Iso 1	999	29	0.99
5.88	P05156-1	7.72	65750	CFI	CFAI	Complement factor I isoform Iso 1	1282	35	0.79
5.96	P05156-1	7.72	65750	CFI	CFAI	Complement factor I isoform Iso 1	1249	41	1.1
6.04	P05156-1	7.72	65750	CFI	CFAI	Complement factor I isoform Iso 1	1217	33	1.1
6.12	P05156-1	7.72	65750	CFI	CFAI	Complement factor I isoform Iso 1	759	26	0.99
6.2	P05156-1	7.72	65750	CFI	CFAI	Complement factor I isoform Iso 1	2481	48	0.99
6.3	P05156-1	7.72	65750	CFI	CFAI	Complement factor I isoform Iso 1	1119	30	0.89
6.4	P05156-1	7.72	65750	CFI	CFAI	Complement factor I isoform Iso 1	971	27	0.89
6.5	P05156-1	7.72	65750	CFI	CFAI	Complement factor I isoform Iso 1	2133	42	0.7
6.6	P05156-1	7.72	65750	CFI	CFAI	Complement factor I isoform Iso 1	1676	37	0.7
4.55	P06276-1	7.12	68418	BCHE	CHLE	Cholinesterase	100	12	0.597312
4.75	P06276-1	7.12	68418	BCHE	CHLE	Cholinesterase	100	15	0.795714
4.9	P06276-1	7.12	68418	BCHE	CHLE	Cholinesterase	100	12	0.597312
5.1	P06276-1	7.12	68418	BCHE	CHLE	Cholinesterase	100	9	0.420831
5.3	P06276-1	7.12	68418	BCHE	CHLE	Cholinesterase	100	2	0.0811808
4.51	P10909-1	5.88	52495	CLU	CLUS	Clusterin isoform Iso 1	161	14	0.4
4.68	P10909-1	5.88	52495	CLU	CLUS	Clusterin isoform Iso 1	833	30	1.42
4.85	P10909-1	5.88	52495	CLU	CLUS	Clusterin isoform Iso 1	1391	47	1.42
5	P10909-1	5.88	52495	CLU	CLUS	Clusterin isoform Iso 1	1304	46	1.77
5.17	P10909-1	5.88	52495	CLU	CLUS	Clusterin isoform Iso 1	1881	50	1.96
5.34	P10909-1	5.88	52495	CLU	CLUS	Clusterin isoform Iso 1	1094	48	2.4
5.51	P10909-1	5.88	52495	CLU	CLUS	Clusterin isoform Iso 1	1175	44	1.11
5.66	P10909-1	5.88	52495	CLU	CLUS	Clusterin isoform Iso 1	1374	51	2.89
5.8	P10909-1	5.88	52495	CLU	CLUS	Clusterin isoform Iso 1	1172	42	1.96
5.88	P10909-1	5.88	52495	CLU	CLUS	Clusterin isoform Iso 1	1205	39	1.42
5.96	P10909-1	5.88	52495	CLU	CLUS	Clusterin isoform Iso 1	1157	41	1.26
6.04	P10909-1	5.88	52495	CLU	CLUS	Clusterin isoform Iso 1	890	39	1.77
6.12	P10909-1	5.88	52495	CLU	CLUS	Clusterin isoform Iso 1	1212	28	1.11
6.2	P10909-1	5.88	52495	CLU	CLUS	Clusterin isoform Iso 1	623	22	1.26
6.3	P10909-1	5.88	52495	CLU	CLUS	Clusterin isoform Iso 1	1311	34	1.59
6.4	P10909-1	5.88	52495	CLU	CLUS	Clusterin isoform Iso 1	1066	36	1.11
6.5	P10909-1	5.88	52495	CLU	CLUS	Clusterin isoform Iso 1	1510	43	1.11
6.6	P10909-1	5.88	52495	CLU	CLUS	Clusterin isoform Iso 1	611	21	0.84
6.7	P10909-1	5.88	52495	CLU	CLUS	Clusterin isoform Iso 1	130	4	0.23
4.68	Q96KN2-1	5.14	56706	CNDP1	CNDP1	Beta-Ala-His dipeptidase isoform Iso 1	201	16	0.56
5.17	Q96KN2-1	5.14	56706	CNDP1	CNDP1	Beta-Ala-His dipeptidase isoform Iso 1	143	10	0.46
6.3	P06681-1	7.23	83268	C2	CO2	Complement C2 isoform Iso 1	228	14	0.24
6.45	P06681-1	7.23	83268	C2	CO2	Complement C2 isoform Iso 1	188	13	0.09
3.51	P01024-1	6.02	187148	C3	CO3	Complement C3 isoform Iso 1	3869	180	2.58
3.85	P01024-1	6.02	187148	C3	CO3	Complement C3 isoform Iso 1	3427	167	2.13
4	P01024-1	6.02	187148	C3	CO3	Complement C3 isoform Iso 1	867	83	1.08
4.17	P01024-1	6.02	187148	C3	CO3	Complement C3 isoform Iso 1	2391	54	0.5
4.34	P01024-1	6.02	187148	C3	CO3	Complement C3 isoform Iso 1	1704	81	0.89
4.51	P01024-1	6.02	187148	C3	CO3	Complement C3 isoform Iso 1	1592	110	1.21
4.68	P01024-1	6.02	187148	C3	CO3	Complement C3 isoform Iso 1	5508	212	2.19
4.85	P01024-1	6.02	187148	C3	CO3	Complement C3 isoform Iso 1	2388	118	1.21
5	P01024-1	6.02	187148	C3	CO3	Complement C3 isoform Iso 1	3671	121	0.93
5.17	P01024-1	6.02	187148	C3	CO3	Complement C3 isoform Iso 1	4607	158	1.68
5.34	P01024-1	6.02	187148	C3	CO3	Complement C3 isoform Iso 1	2894	114	1.08
5.51	P01024-1	6.02	187148	C3	CO3	Complement C3 isoform Iso 1	2465	68	0.72
5.66	P01024-1	6.02	187148	C3	CO3	Complement C3 isoform Iso 1	3701	126	1.48
5.8	P01024-1	6.02	187148	C3	CO3	Complement C3 isoform Iso 1	2650	116	1.21
5.88	P01024-1	6.02	187148	C3	CO3	Complement C3 isoform Iso 1	2872	104	1.39
5.96	P01024-1	6.02	187148	C3	CO3	Complement C3 isoform Iso 1	4101	129	1.17
6.04	P01024-1	6.02	187148	C3	CO3	Complement C3 isoform Iso 1	3718	88	0.82
6.12	P01024-1	6.02	187148	C3	CO3	Complement C3 isoform Iso 1	1982	82	0.75
6.2	P01024-1	6.02	187148	C3	CO3	Complement C3 isoform Iso 1	3473	103	1
6.3	P01024-1	6.02	187148	C3	CO3	Complement C3 isoform Iso 1	3631	91	0.89
6.4	P01024-1	6.02	187148	C3	CO3	Complement C3 isoform Iso 1	1825	88	1
6.5	P01024-1	6.02	187148	C3	CO3	Complement C3 isoform Iso 1	2144	61	0.65
6.6	P01024-1	6.02	187148	C3	CO3	Complement C3 isoform Iso 1	1992	68	0.93
6.7	P01024-1	6.02	187148	C3	CO3	Complement C3 isoform Iso 1	972	58	0.68
6.8	P01024-1	6.02	187148	C3	CO3	Complement C3 isoform Iso 1	1118	63	0.65
6.88	P01024-1	6.02	187148	C3	CO3	Complement C3 isoform Iso 1	690	35	0.39
7.04	P01024-1	6.02	187148	C3	CO3	Complement C3 isoform Iso 1	1860	100	0.86
7.2	P01024-1	6.02	187148	C3	CO3	Complement C3 isoform Iso 1	995	54	0.56
7.36	P01024-1	6.02	187148	C3	CO3	Complement C3 isoform Iso 1	392	24	0.29
7.52	P01024-1	6.02	187148	C3	CO3	Complement C3 isoform Iso 1	918	49	0.5
3	P0C0L4-1	6.66	192785	C4A	CO4A	Complement C4-A	100	39	0.660883
3.3	P0C0L4-1	6.66	192785	C4A	CO4A	Complement C4-A	100	33	0.536175
3.5	P0C0L4-1	6.66	192785	C4A	CO4A	Complement C4-A	100	11	0.153843
3.95	P0C0L4-1	6.66	192785	C4A	CO4A	Complement C4-A	100	35	0.576667
4.15	P0C0L4-1	6.66	192785	C4A	CO4A	Complement C4-A	100	56	1.07197
4.55	P0C0L4-1	6.66	192785	C4A	CO4A	Complement C4-A	100	54	1.01876
4.75	P0C0L4-1	6.66	192785	C4A	CO4A	Complement C4-A	100	49	0.89163
4.9	P0C0L4-1	6.66	192785	C4A	CO4A	Complement C4-A	100	41	0.704663
5.1	P0C0L4-1	6.66	192785	C4A	CO4A	Complement C4-A	100	37	0.618227
5.3	P0C0L4-1	6.66	192785	C4A	CO4A	Complement C4-A	100	40	0.68263
5.51	P0C0L4-1	6.66	192785	C4A	CO4A	Complement C4-A	100	48	0.867181
5.7	P0C0L4-1	6.66	192785	C4A	CO4A	Complement C4-A	100	47	0.843048
5.85	P0C0L4-1	6.66	192785	C4A	CO4A	Complement C4-A	100	46	0.819227
5.85	P0C0L4-1	6.66	192785	C4A	CO4A	Complement C4-A	100	46	0.819227
5.95	P0C0L4-1	6.66	192785	C4A	CO4A	Complement C4-A	100	45	0.795714
6.05	P0C0L4-1	6.66	192785	C4A	CO4A	Complement C4-A	100	40	0.68263
6.05	P0C0L4-1	6.66	192785	C4A	CO4A	Complement C4-A	100	41	0.704663
6.15	P0C0L4-1	6.66	192785	C4A	CO4A	Complement C4-A	100	35	0.576667
6.3	P0C0L4-1	6.66	192785	C4A	CO4A	Complement C4-A	100	34	0.55629
6.3	P0C0L4-1	6.66	192785	C4A	CO4A	Complement C4-A	100	34	0.55629
6.45	P0C0L4-1	6.66	192785	C4A	CO4A	Complement C4-A	100	42	0.726983
6.45	P0C0L4-1	6.66	192785	C4A	CO4A	Complement C4-A	100	43	0.749596
6.55	P0C0L4-1	6.66	192785	C4A	CO4A	Complement C4-A	100	35	0.576667
6.55	P0C0L4-1	6.66	192785	C4A	CO4A	Complement C4-A	100	36	0.597312
6.7	P0C0L4-1	6.66	192785	C4A	CO4A	Complement C4-A	100	26	0.402467
6.85	P0C0L4-1	6.66	192785	C4A	CO4A	Complement C4-A	100	33	0.536175
7	P0C0L4-1	6.66	192785	C4A	CO4A	Complement C4-A	100	37	0.618227
7	P0C0L4-1	6.66	192785	C4A	CO4A	Complement C4-A	100	39	0.660883
7.2	P0C0L4-1	6.66	192785	C4A	CO4A	Complement C4-A	100	35	0.576667
7.35	P0C0L4-1	6.66	192785	C4A	CO4A	Complement C4-A	100	5	0.0672068
7.35	P0C0L4-1	6.66	192785	C4A	CO4A	Complement C4-A	100	5	0.0672068
7.5	P0C0L4-1	6.66	192785	C4A	CO4A	Complement C4-A	100	24	0.366448
7.7	P0C0L4-1	6.66	192785	C4A	CO4A	Complement C4-A	100	28	0.439435
7.9	P0C0L4-1	6.66	192785	C4A	CO4A	Complement C4-A	100	24	0.366448
8.5	P0C0L4-1	6.66	192785	C4A	CO4A	Complement C4-A	100	24	0.366448
8.7	P0C0L4-1	6.66	192785	C4A	CO4A	Complement C4-A	100	24	0.366448
9.05	P0C0L4-1	6.66	192785	C4A	CO4A	Complement C4-A	100	23	0.348787
9.3	P0C0L4-1	6.66	192785	C4A	CO4A	Complement C4-A	100	16	0.23139
9.5	P0C0L4-1	6.66	192785	C4A	CO4A	Complement C4-A	100	6	0.0811808
9.75	P0C0L4-1	6.66	192785	C4A	CO4A	Complement C4-A	100	32	0.51632
9.75	P0C0L4-1	6.66	192785	C4A	CO4A	Complement C4-A	100	33	0.536175
3	P0C0L5-1	6.89	192751	C4B	CO4B	Complement C4-B isoform Iso 1	3250	147	1.76
3.3	P0C0L5-1	6.89	192751	C4B	CO4B	Complement C4-B isoform Iso 1	3487	120	1.24
3.5	P0C0L5-1	6.89	192751	C4B	CO4B	Complement C4-B isoform Iso 1	5072	228	3.24
3.7	P0C0L5-1	6.89	192751	C4B	CO4B	Complement C4-B isoform Iso 1	2507	105	0.93
3.95	P0C0L5-1	6.89	192751	C4B	CO4B	Complement C4-B isoform Iso 1	1750	112	0.66
4.15	P0C0L5-1	6.89	192751	C4B	CO4B	Complement C4-B isoform Iso 1	5035	92	0.69
4.55	P0C0L5-1	6.89	192751	C4B	CO4B	Complement C4-B isoform Iso 1	2475	114	0.89
4.75	P0C0L5-1	6.89	192751	C4B	CO4B	Complement C4-B isoform Iso 1	5455	225	2.72
4.9	P0C0L5-1	6.89	192751	C4B	CO4B	Complement C4-B isoform Iso 1	2570	104	0.76
5.1	P0C0L5-1	6.89	192751	C4B	CO4B	Complement C4-B isoform Iso 1	1889	99	0.79
5.3	P0C0L5-1	6.89	192751	C4B	CO4B	Complement C4-B isoform Iso 1	1819	93	0.86
5.51	P0C0L5-1	6.89	192751	C4B	CO4B	Complement C4-B isoform Iso 1	2407	101	0.72
5.7	P0C0L5-1	6.89	192751	C4B	CO4B	Complement C4-B isoform Iso 1	1977	49	0.43
5.85	P0C0L5-1	6.89	192751	C4B	CO4B	Complement C4-B isoform Iso 1	1919	96	0.89
5.95	P0C0L5-1	6.89	192751	C4B	CO4B	Complement C4-B isoform Iso 1	431	31	0.3
6.05	P0C0L5-1	6.89	192751	C4B	CO4B	Complement C4-B isoform Iso 1	1174	44	0.38
6.15	P0C0L5-1	6.89	192751	C4B	CO4B	Complement C4-B isoform Iso 1	1395	41	0.38
6.3	P0C0L5-1	6.89	192751	C4B	CO4B	Complement C4-B isoform Iso 1	976	26	0.18
6.45	P0C0L5-1	6.89	192751	C4B	CO4B	Complement C4-B isoform Iso 1	672	25	0.3
6.55	P0C0L5-1	6.89	192751	C4B	CO4B	Complement C4-B isoform Iso 1	973	33	0.28
6.7	P0C0L5-1	6.89	192751	C4B	CO4B	Complement C4-B isoform Iso 1	1494	71	0.54
6.85	P0C0L5-1	6.89	192751	C4B	CO4B	Complement C4-B isoform Iso 1	3924	71	0.57
7	P0C0L5-1	6.89	192751	C4B	CO4B	Complement C4-B isoform Iso 1	5761	82	0.76
7.2	P0C0L5-1	6.89	192751	C4B	CO4B	Complement C4-B isoform Iso 1	2149	81	0.79
7.35	P0C0L5-1	6.89	192751	C4B	CO4B	Complement C4-B isoform Iso 1	3373	66	0.79
7.5	P0C0L5-1	6.89	192751	C4B	CO4B	Complement C4-B isoform Iso 1	3944	109	0.76
7.7	P0C0L5-1	6.89	192751	C4B	CO4B	Complement C4-B isoform Iso 1	6134	195	1.33
7.9	P0C0L5-1	6.89	192751	C4B	CO4B	Complement C4-B isoform Iso 1	5764	173	1.56
8.25	P0C0L5-1	6.89	192751	C4B	CO4B	Complement C4-B isoform Iso 1	2708	107	1.46
8.5	P0C0L5-1	6.89	192751	C4B	CO4B	Complement C4-B isoform Iso 1	3703	117	1.24
9.05	P0C0L5-1	6.89	192751	C4B	CO4B	Complement C4-B isoform Iso 1	5883	163	1.97
9.3	P0C0L5-1	6.89	192751	C4B	CO4B	Complement C4-B isoform Iso 1	2383	89	0.97
9.5	P0C0L5-1	6.89	192751	C4B	CO4B	Complement C4-B isoform Iso 1	1988	75	0.72
9.75	P0C0L5-1	6.89	192751	C4B	CO4B	Complement C4-B isoform Iso 1	1400	55	0.51
5.3	P01031-1	6.11	188305	C5	CO5	Complement C5 isoform Iso 1	532	33	0.23
5.51	P01031-1	6.11	188305	C5	CO5	Complement C5 isoform Iso 1	529	26	0.19
5.7	P01031-1	6.11	188305	C5	CO5	Complement C5 isoform Iso 1	245	9	0.1
5.85	P01031-1	6.11	188305	C5	CO5	Complement C5 isoform Iso 1	287	20	0.19
5.95	P01031-1	6.11	188305	C5	CO5	Complement C5 isoform Iso 1	122	7	0.04
6.05	P01031-1	6.11	188305	C5	CO5	Complement C5 isoform Iso 1	140	8	0.08
6.15	P01031-1	6.11	188305	C5	CO5	Complement C5 isoform Iso 1	273	24	0.17
6.3	P01031-1	6.11	188305	C5	CO5	Complement C5 isoform Iso 1	392	19	0.26
6.45	P01031-1	6.11	188305	C5	CO5	Complement C5 isoform Iso 1	141	6	0.04
6.55	P01031-1	6.11	188305	C5	CO5	Complement C5 isoform Iso 1	362	14	0.21
6.7	P01031-1	6.11	188305	C5	CO5	Complement C5 isoform Iso 1	191	7	0.08
4.15	P13671-1	6.39	104786	C6	CO6	Complement component C6	100	3	0.0642092
4.55	P13671-1	6.39	104786	C6	CO6	Complement component C6	100	4	0.0865158
4.75	P13671-1	6.39	104786	C6	CO6	Complement component C6	100	3	0.0642092
5.3	P13671-1	6.39	104786	C6	CO6	Complement component C6	100	3	0.0642092
5.51	P13671-1	6.39	104786	C6	CO6	Complement component C6	100	3	0.0642092
5.7	P13671-1	6.39	104786	C6	CO6	Complement component C6	100	3	0.0642092
5.85	P13671-1	6.39	104786	C6	CO6	Complement component C6	100	4	0.0865158
5.95	P13671-1	6.39	104786	C6	CO6	Complement component C6	100	6	0.132541
6.05	P13671-1	6.39	104786	C6	CO6	Complement component C6	100	5	0.10929
6.15	P13671-1	6.39	104786	C6	CO6	Complement component C6	100	5	0.10929
6.3	P13671-1	6.39	104786	C6	CO6	Complement component C6	100	3	0.0642092
6.45	P13671-1	6.39	104786	C6	CO6	Complement component C6	100	3	0.0642092
4.55	P10643-1	6.09	93518	C7	CO7	Complement component C7	100	5	0.145048
4.75	P10643-1	6.09	93518	C7	CO7	Complement component C7	100	5	0.145048
4.9	P10643-1	6.09	93518	C7	CO7	Complement component C7	100	4	0.114445
5.1	P10643-1	6.09	93518	C7	CO7	Complement component C7	100	3	0.0846612
5.3	P10643-1	6.09	93518	C7	CO7	Complement component C7	100	6	0.17649
5.51	P10643-1	6.09	93518	C7	CO7	Complement component C7	100	4	0.114445
5.7	P10643-1	6.09	93518	C7	CO7	Complement component C7	100	7	0.208796
5.85	P10643-1	6.09	93518	C7	CO7	Complement component C7	100	6	0.17649
5.95	P10643-1	6.09	93518	C7	CO7	Complement component C7	100	11	0.347137
6.05	P10643-1	6.09	93518	C7	CO7	Complement component C7	100	13	0.422136
6.15	P10643-1	6.09	93518	C7	CO7	Complement component C7	100	12	0.384129
6.3	P10643-1	6.09	93518	C7	CO7	Complement component C7	100	6	0.17649
6.45	P10643-1	6.09	93518	C7	CO7	Complement component C7	100	3	0.0846612
6.55	P10643-1	6.09	93518	C7	CO7	Complement component C7	100	2	0.055673
7	P10643-1	6.09	93518	C7	CO7	Complement component C7	100	2	0.055673
5.34	P07357-1	6.07	65163	C8A	CO8A	Complement component C8 alpha chain isoform Iso 1	23	1	0.06
5.66	P07357-1	6.07	65163	C8A	CO8A	Complement component C8 alpha chain isoform Iso 1	70	6	0.11
5.8	P07357-1	6.07	65163	C8A	CO8A	Complement component C8 alpha chain isoform Iso 1	89	2	0.06
5.88	P07357-1	6.07	65163	C8A	CO8A	Complement component C8 alpha chain isoform Iso 1	14	1	0.06
6.04	P07357-1	6.07	65163	C8A	CO8A	Complement component C8 alpha chain isoform Iso 1	23	3	0.18
6.2	P07357-1	6.07	65163	C8A	CO8A	Complement component C8 alpha chain isoform Iso 1	31	2	0.11
6.4	P07357-1	6.07	65163	C8A	CO8A	Complement component C8 alpha chain isoform Iso 1	67	2	0.06
6.6	P07357-1	6.07	65163	C8A	CO8A	Complement component C8 alpha chain isoform Iso 1	54	2	0.06
7.9	P07358-1	8.5	67047	C8B	CO8B	Complement component C8 beta chain isoform Iso 1	218	16	0.45
8.25	P07358-1	8.5	67047	C8B	CO8B	Complement component C8 beta chain isoform Iso 1	395	18	0.52
8.5	P07358-1	8.5	67047	C8B	CO8B	Complement component C8 beta chain isoform Iso 1	483	23	0.69
8.5	P07360-1	8.49	22277	C8G	CO8G	Complement component C8 gamma chain isoform Iso 1	175	6	1.2
8.7	P07360-1	8.49	22277	C8G	CO8G	Complement component C8 gamma chain isoform Iso 1	654	22	3.13
9.05	P07360-1	8.49	22277	C8G	CO8G	Complement component C8 gamma chain isoform Iso 1	1542	36	6.75
9.3	P07360-1	8.49	22277	C8G	CO8G	Complement component C8 gamma chain isoform Iso 1	644	20	4.65
9.5	P07360-1	8.49	22277	C8G	CO8G	Complement component C8 gamma chain isoform Iso 1	417	11	2.52
4.55	P02748-1	5.43	63173	C9	CO9	Complement component C9	100	3	0.106924
4.75	P02748-1	5.43	63173	C9	CO9	Complement component C9	100	9	0.356291
4.9	P02748-1	5.43	63173	C9	CO9	Complement component C9	100	16	0.719072
5.1	P02748-1	5.43	63173	C9	CO9	Complement component C9	100	17	0.778279
5.3	P02748-1	5.43	63173	C9	CO9	Complement component C9	100	5	0.184485
5.51	P02748-1	5.43	63173	C9	CO9	Complement component C9	100	7	0.26748
5.7	P02748-1	5.43	63173	C9	CO9	Complement component C9	100	2	0.070069
3.3	P22792-1	5.63	60557	CPN2	CPN2	Carboxypeptidase N subunit 2	100	4	0.359356
3.5	P22792-1	5.63	60557	CPN2	CPN2	Carboxypeptidase N subunit 2	100	9	0.995262
3.7	P22792-1	5.63	60557	CPN2	CPN2	Carboxypeptidase N subunit 2	100	9	0.995262
3.95	P22792-1	5.63	60557	CPN2	CPN2	Carboxypeptidase N subunit 2	100	10	1.15443
4.15	P22792-1	5.63	60557	CPN2	CPN2	Carboxypeptidase N subunit 2	100	10	1.15443
4.55	P22792-1	5.63	60557	CPN2	CPN2	Carboxypeptidase N subunit 2	100	8	0.84785
4.75	P22792-1	5.63	60557	CPN2	CPN2	Carboxypeptidase N subunit 2	100	5	0.467799
4.9	P22792-1	5.63	60557	CPN2	CPN2	Carboxypeptidase N subunit 2	100	4	0.359356
5.1	P22792-1	5.63	60557	CPN2	CPN2	Carboxypeptidase N subunit 2	100	3	0.258925
5.3	P22792-1	5.63	60557	CPN2	CPN2	Carboxypeptidase N subunit 2	100	2	0.165914
5.1	P02741-1	5.45	25039	CRP	CRP	C-reactive protein	100	3	0.467799
5.96	Q16610-1	6.25	60674	ECM1	ECM1	Extracellular matrix protein 1 isoform Iso 1	63	4	0.26
6.04	Q16610-1	6.25	60674	ECM1	ECM1	Extracellular matrix protein 1 isoform Iso 1	68	4	0.26
5.7	P05160-1	6.01	75511	F13B	F13B	Coagulation factor XIII B chain	100	5	0.176041
5.85	P05160-1	6.01	75511	F13B	F13B	Coagulation factor XIII B chain	100	5	0.176041
5.95	P05160-1	6.01	75511	F13B	F13B	Coagulation factor XIII B chain	100	5	0.176041
4.55	P23142-1	5.07	77214	FBLN1	FBLN1	Fibulin-1	100	5	0.223825
4.75	P23142-1	5.07	77214	FBLN1	FBLN1	Fibulin-1	100	9	0.43845
4.9	P23142-1	5.07	77214	FBLN1	FBLN1	Fibulin-1	100	8	0.3815
5.1	P23142-1	5.07	77214	FBLN1	FBLN1	Fibulin-1	100	4	0.175372
5.95	O75636-1	6.2	32903	FCN3	FCN3	Ficolin-3	100	4	0.425103
6.05	O75636-1	6.2	32903	FCN3	FCN3	Ficolin-3	100	5	0.557068
6.15	O75636-1	6.2	32903	FCN3	FCN3	Ficolin-3	100	4	0.425103
6.3	O75636-1	6.2	32903	FCN3	FCN3	Ficolin-3	100	3	0.304321
6.45	O75636-1	6.2	32903	FCN3	FCN3	Ficolin-3	100	2	0.193777
3.95	P02765-1	5.43	39341	AHSG	FETUA	Alpha-2-HS-glycoprotein	100	3	0.268961
4.15	P02765-1	5.43	39341	AHSG	FETUA	Alpha-2-HS-glycoprotein	100	6	0.610262
4.55	P02765-1	5.43	39341	AHSG	FETUA	Alpha-2-HS-glycoprotein	100	8	0.887392
4.75	P02765-1	5.43	39341	AHSG	FETUA	Alpha-2-HS-glycoprotein	100	3	0.268961
4.9	P02765-1	5.43	39341	AHSG	FETUA	Alpha-2-HS-glycoprotein	100	4	0.373824
5.1	P02765-1	5.43	39341	AHSG	FETUA	Alpha-2-HS-glycoprotein	100	4	0.373824
5.3	P02765-1	5.43	39341	AHSG	FETUA	Alpha-2-HS-glycoprotein	100	4	0.373824
5.66	Q9UGM5-1	6.46	42055	FETUB	FETUB	Fetuin-B isoform Iso 1	436	17	0.96
5.8	Q9UGM5-1	6.46	42055	FETUB	FETUB	Fetuin-B isoform Iso 1	398	17	0.8
5.96	Q9UGM5-1	6.46	42055	FETUB	FETUB	Fetuin-B isoform Iso 1	170	13	0.29
6.04	Q9UGM5-1	6.46	42055	FETUB	FETUB	Fetuin-B isoform Iso 1	205	7	0.52
6.12	Q9UGM5-1	6.46	42055	FETUB	FETUB	Fetuin-B isoform Iso 1	127	7	0.4
6.2	Q9UGM5-1	6.46	42055	FETUB	FETUB	Fetuin-B isoform Iso 1	189	10	0.29
6.4	Q9UGM5-1	6.46	42055	FETUB	FETUB	Fetuin-B isoform Iso 1	112	6	0.29
5.17	P02671-1	5.7	94973	FGA	FIBA	Fibrinogen alpha chain isoform Iso 1	135	11	0.3
5.34	P02671-1	5.7	94973	FGA	FIBA	Fibrinogen alpha chain isoform Iso 1	117	13	0.21
5.51	P02671-1	5.7	94973	FGA	FIBA	Fibrinogen alpha chain isoform Iso 1	328	14	0.12
5.66	P02671-1	5.7	94973	FGA	FIBA	Fibrinogen alpha chain isoform Iso 1	159	13	0.35
5.8	P02671-1	5.7	94973	FGA	FIBA	Fibrinogen alpha chain isoform Iso 1	510	22	0.35
5.88	P02671-1	5.7	94973	FGA	FIBA	Fibrinogen alpha chain isoform Iso 1	551	27	0.35
5.96	P02671-1	5.7	94973	FGA	FIBA	Fibrinogen alpha chain isoform Iso 1	503	22	0.46
6.04	P02671-1	5.7	94973	FGA	FIBA	Fibrinogen alpha chain isoform Iso 1	737	41	0.64
6.12	P02671-1	5.7	94973	FGA	FIBA	Fibrinogen alpha chain isoform Iso 1	811	37	0.7
6.2	P02671-1	5.7	94973	FGA	FIBA	Fibrinogen alpha chain isoform Iso 1	1204	58	0.83
6.3	P02671-1	5.7	94973	FGA	FIBA	Fibrinogen alpha chain isoform Iso 1	892	49	1.06
6.4	P02671-1	5.7	94973	FGA	FIBA	Fibrinogen alpha chain isoform Iso 1	871	47	0.91
6.5	P02671-1	5.7	94973	FGA	FIBA	Fibrinogen alpha chain isoform Iso 1	946	33	0.58
6.6	P02671-1	5.7	94973	FGA	FIBA	Fibrinogen alpha chain isoform Iso 1	803	30	0.83
6.7	P02671-1	5.7	94973	FGA	FIBA	Fibrinogen alpha chain isoform Iso 1	1872	52	0.83
6.8	P02671-1	5.7	94973	FGA	FIBA	Fibrinogen alpha chain isoform Iso 1	372	18	0.41
6.88	P02671-1	5.7	94973	FGA	FIBA	Fibrinogen alpha chain isoform Iso 1	225	19	0.35
7.04	P02671-1	5.7	94973	FGA	FIBA	Fibrinogen alpha chain isoform Iso 1	362	16	0.26
7.2	P02671-1	5.7	94973	FGA	FIBA	Fibrinogen alpha chain isoform Iso 1	322	15	0.26
5.7	P02675-1	8.54	55928	FGB	FIBB	Fibrinogen beta chain	100	18	1.01876
5.85	P02675-1	8.54	55928	FGB	FIBB	Fibrinogen beta chain	100	19	1.0991
5.95	P02675-1	8.54	55928	FGB	FIBB	Fibrinogen beta chain	100	23	1.45375
6.05	P02675-1	8.54	55928	FGB	FIBB	Fibrinogen beta chain	100	20	1.18264
6.15	P02675-1	8.54	55928	FGB	FIBB	Fibrinogen beta chain	100	28	1.98247
6.3	P02675-1	8.54	55928	FGB	FIBB	Fibrinogen beta chain	100	20	1.18264
6.45	P02675-1	8.54	55928	FGB	FIBB	Fibrinogen beta chain	100	18	1.01876
6.55	P02675-1	8.54	55928	FGB	FIBB	Fibrinogen beta chain	100	15	0.795714
6.7	P02675-1	8.54	55928	FGB	FIBB	Fibrinogen beta chain	100	7	0.314147
6.85	P02675-1	8.54	55928	FGB	FIBB	Fibrinogen beta chain	100	14	0.726983
7	P02675-1	8.54	55928	FGB	FIBB	Fibrinogen beta chain	100	11	0.536175
7.2	P02675-1	8.54	55928	FGB	FIBB	Fibrinogen beta chain	100	8	0.366448
7.35	P02675-1	8.54	55928	FGB	FIBB	Fibrinogen beta chain	100	3	0.12421
7.5	P02675-1	8.54	55928	FGB	FIBB	Fibrinogen beta chain	100	3	0.12421
7.7	P02675-1	8.54	55928	FGB	FIBB	Fibrinogen beta chain	100	5	0.215474
7.9	P02675-1	8.54	55928	FGB	FIBB	Fibrinogen beta chain	100	9	0.420831
8.25	P02675-1	8.54	55928	FGB	FIBB	Fibrinogen beta chain	100	6	0.263848
8.5	P02675-1	8.54	55928	FGB	FIBB	Fibrinogen beta chain	100	3	0.12421
4.55	P02679-1	5.37	51512	FGG	FIBG	Fibrinogen gamma chain isoform Gamma-B	811	35	1.46
4.75	P02679-1	5.37	51512	FGG	FIBG	Fibrinogen gamma chain isoform Gamma-B	1832	56	2.48
4.9	P02679-1	5.37	51512	FGG	FIBG	Fibrinogen gamma chain isoform Gamma-B	614	29	1.14
5.1	P02679-1	5.37	51512	FGG	FIBG	Fibrinogen gamma chain isoform Gamma-B	995	44	1.82
5.3	P02679-1	5.37	51512	FGG	FIBG	Fibrinogen gamma chain isoform Gamma-B	1693	74	3.91
5.51	P02679-1	5.37	51512	FGG	FIBG	Fibrinogen gamma chain isoform Gamma-B	1526	56	2.72
5.7	P02679-1	5.37	51512	FGG	FIBG	Fibrinogen gamma chain isoform Gamma-B	1523	36	1.46
5.85	P02679-1	5.37	51512	FGG	FIBG	Fibrinogen gamma chain isoform Gamma-B	2907	102	6.98
5.95	P02679-1	5.37	51512	FGG	FIBG	Fibrinogen gamma chain isoform Gamma-B	948	40	2.99
6.05	P02679-1	5.37	51512	FGG	FIBG	Fibrinogen gamma chain isoform Gamma-B	2504	111	8.16
6.15	P02679-1	5.37	51512	FGG	FIBG	Fibrinogen gamma chain isoform Gamma-B	1643	52	2.72
6.3	P02679-1	5.37	51512	FGG	FIBG	Fibrinogen gamma chain isoform Gamma-B	1409	48	2.48
6.45	P02679-1	5.37	51512	FGG	FIBG	Fibrinogen gamma chain isoform Gamma-B	982	30	1.14
6.55	P02679-1	5.37	51512	FGG	FIBG	Fibrinogen gamma chain isoform Gamma-B	576	34	1.82
6.7	P02679-1	5.37	51512	FGG	FIBG	Fibrinogen gamma chain isoform Gamma-B	815	26	1.29
6.85	P02679-1	5.37	51512	FGG	FIBG	Fibrinogen gamma chain isoform Gamma-B	1229	27	1.29
4.55	P02751-1	5.46	262625	FN1	FINC	Fibronectin	100	21	0.310142
4.75	P02751-1	5.46	262625	FN1	FINC	Fibronectin	100	26	0.397177
4.9	P02751-1	5.46	262625	FN1	FINC	Fibronectin	100	25	0.379319
5.1	P02751-1	5.46	262625	FN1	FINC	Fibronectin	100	22	0.327104
5.3	P02751-1	5.46	262625	FN1	FINC	Fibronectin	100	26	0.397177
5.51	P02751-1	5.46	262625	FN1	FINC	Fibronectin	100	29	0.452149
5.7	P02751-1	5.46	262625	FN1	FINC	Fibronectin	100	39	0.651494
5.85	P02751-1	5.46	262625	FN1	FINC	Fibronectin	100	36	0.588976
5.95	P02751-1	5.46	262625	FN1	FINC	Fibronectin	100	29	0.452149
6.05	P02751-1	5.46	262625	FN1	FINC	Fibronectin	100	26	0.397177
6.15	P02751-1	5.46	262625	FN1	FINC	Fibronectin	100	26	0.397177
6.3	P02751-1	5.46	262625	FN1	FINC	Fibronectin	100	20	0.293397
6.45	P02751-1	5.46	262625	FN1	FINC	Fibronectin	100	26	0.397177
6.55	P02751-1	5.46	262625	FN1	FINC	Fibronectin	100	21	0.310142
4.55	P06396-1	5.9	85698	GSN	GELS	Gelsolin	100	12	0.389495
4.75	P06396-1	5.9	85698	GSN	GELS	Gelsolin	100	16	0.550516
4.9	P06396-1	5.9	85698	GSN	GELS	Gelsolin	100	17	0.593606
5.1	P06396-1	5.9	85698	GSN	GELS	Gelsolin	100	19	0.683412
5.3	P06396-1	5.9	85698	GSN	GELS	Gelsolin	100	17	0.593606
5.51	P06396-1	5.9	85698	GSN	GELS	Gelsolin	100	25	0.984354
5.7	P06396-1	5.9	85698	GSN	GELS	Gelsolin	100	23	0.878493
5.85	P06396-1	5.9	85698	GSN	GELS	Gelsolin	100	27	1.09618
5.95	P06396-1	5.9	85698	GSN	GELS	Gelsolin	100	33	1.47091
6.05	P06396-1	5.9	85698	GSN	GELS	Gelsolin	100	33	1.47091
6.15	P06396-1	5.9	85698	GSN	GELS	Gelsolin	100	25	0.984354
6.3	P06396-1	5.9	85698	GSN	GELS	Gelsolin	100	14	0.467799
6.45	P06396-1	5.9	85698	GSN	GELS	Gelsolin	100	17	0.593606
6.55	P06396-1	5.9	85698	GSN	GELS	Gelsolin	100	7	0.211528
5	P22352-1	8.26	25552	GPX3	GPX3	Glutathione peroxidase 3 isoform Iso 1	175	9	0.51
5.17	P22352-1	8.26	25552	GPX3	GPX3	Glutathione peroxidase 3 isoform Iso 1	168	9	0.73
5.51	P22352-1	8.26	25552	GPX3	GPX3	Glutathione peroxidase 3 isoform Iso 1	198	9	0.51
5.66	P22352-1	8.26	25552	GPX3	GPX3	Glutathione peroxidase 3 isoform Iso 1	176	9	0.73
5.8	P22352-1	8.26	25552	GPX3	GPX3	Glutathione peroxidase 3 isoform Iso 1	326	22	0.99
5.88	P22352-1	8.26	25552	GPX3	GPX3	Glutathione peroxidase 3 isoform Iso 1	164	10	1.29
5.96	P22352-1	8.26	25552	GPX3	GPX3	Glutathione peroxidase 3 isoform Iso 1	292	15	0.99
6.04	P22352-1	8.26	25552	GPX3	GPX3	Glutathione peroxidase 3 isoform Iso 1	158	15	0.99
6.12	P22352-1	8.26	25552	GPX3	GPX3	Glutathione peroxidase 3 isoform Iso 1	191	12	0.99
6.2	P22352-1	8.26	25552	GPX3	GPX3	Glutathione peroxidase 3 isoform Iso 1	166	13	1.29
6.3	P22352-1	8.26	25552	GPX3	GPX3	Glutathione peroxidase 3 isoform Iso 1	409	17	0.73
6.4	P22352-1	8.26	25552	GPX3	GPX3	Glutathione peroxidase 3 isoform Iso 1	347	17	1.29
6.5	P22352-1	8.26	25552	GPX3	GPX3	Glutathione peroxidase 3 isoform Iso 1	219	17	0.99
6.6	P22352-1	8.26	25552	GPX3	GPX3	Glutathione peroxidase 3 isoform Iso 1	266	20	0.73
6.8	P22352-1	8.26	25552	GPX3	GPX3	Glutathione peroxidase 3 isoform Iso 1	111	8	0.32
7.5	P69905-1	8.72	15258	HBA1	HBA	Hemoglobin subunit alpha	100	7	2.16228
7.7	P69905-1	8.72	15258	HBA1	HBA	Hemoglobin subunit alpha	100	12	6.19686
7.9	P69905-1	8.72	15258	HBA1	HBA	Hemoglobin subunit alpha	100	11	5.1054
8.25	P69905-1	8.72	15258	HBA1	HBA	Hemoglobin subunit alpha	100	17	15.3789
8.5	P69905-1	8.72	15258	HBA1	HBA	Hemoglobin subunit alpha	100	11	5.1054
8.7	P69905-1	8.72	15258	HBA1	HBA	Hemoglobin subunit alpha	100	17	15.3789
9.05	P69905-1	8.72	15258	HBA1	HBA	Hemoglobin subunit alpha	100	8	2.72759
6.45	P68871-1	6.74	15998	HBB	HBB	Hemoglobin subunit beta	100	9	2.98107
6.55	P68871-1	6.74	15998	HBB	HBB	Hemoglobin subunit beta	100	11	4.4117
6.7	P68871-1	6.74	15998	HBB	HBB	Hemoglobin subunit beta	100	12	5.30957
6.85	P68871-1	6.74	15998	HBB	HBB	Hemoglobin subunit beta	100	10	3.64159
7	P68871-1	6.74	15998	HBB	HBB	Hemoglobin subunit beta	100	11	4.4117
7.2	P68871-1	6.74	15998	HBB	HBB	Hemoglobin subunit beta	100	17	12.5936
7.35	P68871-1	6.74	15998	HBB	HBB	Hemoglobin subunit beta	100	6	1.51189
7.5	P68871-1	6.74	15998	HBB	HBB	Hemoglobin subunit beta	100	13	6.35642
7.7	P68871-1	6.74	15998	HBB	HBB	Hemoglobin subunit beta	100	11	4.4117
7.9	P68871-1	6.74	15998	HBB	HBB	Hemoglobin subunit beta	100	8	2.41455
6.04	P02042-1	7.84	16055	HBD	HBD	Hemoglobin subunit delta isoform Iso 1	938	25	3.5
6.2	P02042-1	7.84	16055	HBD	HBD	Hemoglobin subunit delta isoform Iso 1	444	12	4.58
6.4	P02042-1	7.84	16055	HBD	HBD	Hemoglobin subunit delta isoform Iso 1	535	18	5.92
6.5	P02042-1	7.84	16055	HBD	HBD	Hemoglobin subunit delta isoform Iso 1	795	20	5.92
6.6	P02042-1	7.84	16055	HBD	HBD	Hemoglobin subunit delta isoform Iso 1	524	15	4.58
6.7	P02042-1	7.84	16055	HBD	HBD	Hemoglobin subunit delta isoform Iso 1	464	19	7.58
6.8	P02042-1	7.84	16055	HBD	HBD	Hemoglobin subunit delta isoform Iso 1	771	34	9.64
6.88	P02042-1	7.84	16055	HBD	HBD	Hemoglobin subunit delta isoform Iso 1	347	22	7.58
7.04	P02042-1	7.84	16055	HBD	HBD	Hemoglobin subunit delta isoform Iso 1	888	38	7.58
7.2	P02042-1	7.84	16055	HBD	HBD	Hemoglobin subunit delta isoform Iso 1	734	36	9.64
7.36	P02042-1	7.84	16055	HBD	HBD	Hemoglobin subunit delta isoform Iso 1	1149	36	9.64
7.52	P02042-1	7.84	16055	HBD	HBD	Hemoglobin subunit delta isoform Iso 1	962	32	12.19
7.68	P02042-1	7.84	16055	HBD	HBD	Hemoglobin subunit delta isoform Iso 1	792	14	1.93
7.82	P02042-1	7.84	16055	HBD	HBD	Hemoglobin subunit delta isoform Iso 1	970	42	9.64
5.1	P02790-1	6.55	51676	HPX	HEMO	Hemopexin isoform Iso 1	303	21	0.73
5.3	P02790-1	6.55	51676	HPX	HEMO	Hemopexin isoform Iso 1	539	36	2.22
5.51	P02790-1	6.55	51676	HPX	HEMO	Hemopexin isoform Iso 1	1037	53	2.96
5.7	P02790-1	6.55	51676	HPX	HEMO	Hemopexin isoform Iso 1	1789	57	1.81
5.85	P02790-1	6.55	51676	HPX	HEMO	Hemopexin isoform Iso 1	2165	85	6.35
5.95	P02790-1	6.55	51676	HPX	HEMO	Hemopexin isoform Iso 1	2702	135	4.98
6.05	P02790-1	6.55	51676	HPX	HEMO	Hemopexin isoform Iso 1	3669	168	5.86
6.15	P02790-1	6.55	51676	HPX	HEMO	Hemopexin isoform Iso 1	6214	173	9.37
6.3	P02790-1	6.55	51676	HPX	HEMO	Hemopexin isoform Iso 1	3414	114	4.21
6.45	P02790-1	6.55	51676	HPX	HEMO	Hemopexin isoform Iso 1	1186	44	2.01
6.55	P02790-1	6.55	51676	HPX	HEMO	Hemopexin isoform Iso 1	1184	36	1.62
6.7	P02790-1	6.55	51676	HPX	HEMO	Hemopexin isoform Iso 1	970	44	1.81
6.85	P02790-1	6.55	51676	HPX	HEMO	Hemopexin isoform Iso 1	2290	53	2.96
7	P02790-1	6.55	51676	HPX	HEMO	Hemopexin isoform Iso 1	990	43	2.22
7.2	P02790-1	6.55	51676	HPX	HEMO	Hemopexin isoform Iso 1	439	31	1.81
4.9	P05546-1	6.41	57071	SERPIND1	HEP2	Heparin cofactor 2	100	14	0.796989
5.1	P05546-1	6.41	57071	SERPIND1	HEP2	Heparin cofactor 2	100	15	0.873817
5.3	P05546-1	6.41	57071	SERPIND1	HEP2	Heparin cofactor 2	100	19	1.21541
5.51	P05546-1	6.41	57071	SERPIND1	HEP2	Heparin cofactor 2	100	18	1.12458
5.7	P05546-1	6.41	57071	SERPIND1	HEP2	Heparin cofactor 2	100	19	1.21541
5.85	P05546-1	6.41	57071	SERPIND1	HEP2	Heparin cofactor 2	100	13	0.723311
5.95	P05546-1	6.41	57071	SERPIND1	HEP2	Heparin cofactor 2	100	13	0.723311
6.05	P05546-1	6.41	57071	SERPIND1	HEP2	Heparin cofactor 2	100	11	0.584893
6.15	P05546-1	6.41	57071	SERPIND1	HEP2	Heparin cofactor 2	100	9	0.457593
6.3	P05546-1	6.41	57071	SERPIND1	HEP2	Heparin cofactor 2	100	9	0.457593
6.45	P05546-1	6.41	57071	SERPIND1	HEP2	Heparin cofactor 2	100	9	0.457593
5.1	P00738-1	6.13	45205	HP	HPT	Haptoglobin	100	18	1.6827
5.1	P00738-1	6.13	45205	HP	HPT	Haptoglobin	100	29	3.90316
5.3	P00738-1	6.13	45205	HP	HPT	Haptoglobin	100	32	4.77969
5.51	P00738-1	6.13	45205	HP	HPT	Haptoglobin	100	26	3.15956
5.7	P00738-1	6.13	45205	HP	HPT	Haptoglobin	100	31	4.47136
5.85	P00738-1	6.13	45205	HP	HPT	Haptoglobin	100	28	3.64159
5.95	P00738-1	6.13	45205	HP	HPT	Haptoglobin	100	17	1.53958
6.05	P00738-1	6.13	45205	HP	HPT	Haptoglobin	100	12	0.930698
6.15	P00738-1	6.13	45205	HP	HPT	Haptoglobin	100	10	0.730196
6.3	P00738-1	6.13	45205	HP	HPT	Haptoglobin	100	9	0.637894
5.1	P00738-1	5.57	15846.6	HP alpha chain	HPT alpha chain	Haptoglobin alpha chain	100	14	5.66085
5.3	P00738-1	5.57	15846.6	HP alpha chain	HPT alpha chain	Haptoglobin alpha chain	100	20	14.0131
5.51	P00738-1	5.57	15846.6	HP alpha chain	HPT alpha chain	Haptoglobin alpha chain	100	15	6.62699
5.95	P00738-1	5.57	15846.6	HP alpha chain	HPT alpha chain	Haptoglobin alpha chain	100	9	2.38386
6.15	P00738-1	5.57	15846.6	HP alpha chain	HPT alpha chain	Haptoglobin alpha chain	100	8	1.95521
6.3	P00738-1	5.57	15846.6	HP alpha chain	HPT alpha chain	Haptoglobin alpha chain	100	12	4.08022
4.9	P00738-1	6.32	27265.1	HP beta chain	HPT beta chain	Haptoglobin beta chain	100	6	0.737801
5.1	P00738-1	6.32	27265.1	HP beta chain	HPT beta chain	Haptoglobin beta chain	100	23	7.31764
5.3	P00738-1	6.32	27265.1	HP beta chain	HPT beta chain	Haptoglobin beta chain	100	27	11.0226
5.51	P00738-1	6.32	27265.1	HP beta chain	HPT beta chain	Haptoglobin beta chain	100	24	8.12011
5.7	P00738-1	6.32	27265.1	HP beta chain	HPT beta chain	Haptoglobin beta chain	100	17	3.7863
5.85	P00738-1	6.32	27265.1	HP beta chain	HPT beta chain	Haptoglobin beta chain	100	24	8.12011
5.95	P00738-1	6.32	27265.1	HP beta chain	HPT beta chain	Haptoglobin beta chain	100	9	1.29087
6.05	P00738-1	6.32	27265.1	HP beta chain	HPT beta chain	Haptoglobin beta chain	100	9	1.29087
6.15	P00738-1	6.32	27265.1	HP beta chain	HPT beta chain	Haptoglobin beta chain	100	10	1.51189
6.3	P00738-1	6.32	27265.1	HP beta chain	HPT beta chain	Haptoglobin beta chain	100	11	1.75423
4.75	P00739-1	6.63	39030	HPR	HPTR	Haptoglobin-related protein isoform Iso 1	1863	105	2.9
5.1	P00739-1	6.63	39030	HPR	HPTR	Haptoglobin-related protein isoform Iso 1	4302	222	3.27
5.3	P00739-1	6.63	39030	HPR	HPTR	Haptoglobin-related protein isoform Iso 1	3544	204	3.68
5.51	P00739-1	6.63	39030	HPR	HPTR	Haptoglobin-related protein isoform Iso 1	4451	185	5.72
5.7	P00739-1	6.63	39030	HPR	HPTR	Haptoglobin-related protein isoform Iso 1	3370	127	1.26
5.85	P00739-1	6.63	39030	HPR	HPTR	Haptoglobin-related protein isoform Iso 1	2011	106	1.97
5.95	P00739-1	6.63	39030	HPR	HPTR	Haptoglobin-related protein isoform Iso 1	1461	72	1.97
6.05	P00739-1	6.63	39030	HPR	HPTR	Haptoglobin-related protein isoform Iso 1	585	38	1.97
6.15	P00739-1	6.63	39030	HPR	HPTR	Haptoglobin-related protein isoform Iso 1	2624	70	5.72
6.3	P00739-1	6.63	39030	HPR	HPTR	Haptoglobin-related protein isoform Iso 1	2992	89	7.06
6.45	P00739-1	6.63	39030	HPR	HPTR	Haptoglobin-related protein isoform Iso 1	2257	57	2.56
4.34	P04196-1	7.09	59578	HRG	HRG	Histidine-rich glycoprotein isoform Iso 1	270	20	0.52
4.51	P04196-1	7.09	59578	HRG	HRG	Histidine-rich glycoprotein isoform Iso 1	185	11	0.52
4.68	P04196-1	7.09	59578	HRG	HRG	Histidine-rich glycoprotein isoform Iso 1	969	43	1.05
4.85	P04196-1	7.09	59578	HRG	HRG	Histidine-rich glycoprotein isoform Iso 1	1051	47	1.05
5	P04196-1	7.09	59578	HRG	HRG	Histidine-rich glycoprotein isoform Iso 1	904	26	0.93
5.17	P04196-1	7.09	59578	HRG	HRG	Histidine-rich glycoprotein isoform Iso 1	636	34	1.17
5.34	P04196-1	7.09	59578	HRG	HRG	Histidine-rich glycoprotein isoform Iso 1	787	29	0.93
5.51	P04196-1	7.09	59578	HRG	HRG	Histidine-rich glycoprotein isoform Iso 1	1164	29	0.71
5.66	P04196-1	7.09	59578	HRG	HRG	Histidine-rich glycoprotein isoform Iso 1	1218	42	1.45
5.8	P04196-1	7.09	59578	HRG	HRG	Histidine-rich glycoprotein isoform Iso 1	746	32	0.93
5.88	P04196-1	7.09	59578	HRG	HRG	Histidine-rich glycoprotein isoform Iso 1	543	30	1.17
5.96	P04196-1	7.09	59578	HRG	HRG	Histidine-rich glycoprotein isoform Iso 1	1172	35	1.17
6.04	P04196-1	7.09	59578	HRG	HRG	Histidine-rich glycoprotein isoform Iso 1	845	23	0.93
6.12	P04196-1	7.09	59578	HRG	HRG	Histidine-rich glycoprotein isoform Iso 1	615	16	0.71
6.2	P04196-1	7.09	59578	HRG	HRG	Histidine-rich glycoprotein isoform Iso 1	888	28	1.05
6.3	P04196-1	7.09	59578	HRG	HRG	Histidine-rich glycoprotein isoform Iso 1	449	27	0.93
6.4	P04196-1	7.09	59578	HRG	HRG	Histidine-rich glycoprotein isoform Iso 1	448	23	0.82
6.5	P04196-1	7.09	59578	HRG	HRG	Histidine-rich glycoprotein isoform Iso 1	583	21	0.82
6.6	P04196-1	7.09	59578	HRG	HRG	Histidine-rich glycoprotein isoform Iso 1	769	17	0.71
6.7	P04196-1	7.09	59578	HRG	HRG	Histidine-rich glycoprotein isoform Iso 1	236	9	0.61
6.8	P04196-1	7.09	59578	HRG	HRG	Histidine-rich glycoprotein isoform Iso 1	201	14	0.71
6.88	P04196-1	7.09	59578	HRG	HRG	Histidine-rich glycoprotein isoform Iso 1	481	26	0.82
7.04	P04196-1	7.09	59578	HRG	HRG	Histidine-rich glycoprotein isoform Iso 1	353	17	0.43
7.2	P04196-1	7.09	59578	HRG	HRG	Histidine-rich glycoprotein isoform Iso 1	147	9	0.35
7.52	P04196-1	7.09	59578	HRG	HRG	Histidine-rich glycoprotein isoform Iso 1	578	24	0.82
7.82	P04196-1	7.09	59578	HRG	HRG	Histidine-rich glycoprotein isoform Iso 1	526	27	0.61
3.3	P05155-1	6.09	55154	SERPING1	IC1	Plasma protease C1 inhibitor	100	19	1.70283
3.5	P05155-1	6.09	55154	SERPING1	IC1	Plasma protease C1 inhibitor	100	12	0.873817
3.7	P05155-1	6.09	55154	SERPING1	IC1	Plasma protease C1 inhibitor	100	20	1.84804
3.95	P05155-1	6.09	55154	SERPING1	IC1	Plasma protease C1 inhibitor	100	16	1.31013
4.15	P05155-1	6.09	55154	SERPING1	IC1	Plasma protease C1 inhibitor	100	13	0.974488
4.55	P05155-1	6.09	55154	SERPING1	IC1	Plasma protease C1 inhibitor	100	12	0.873817
4.75	P05155-1	6.09	55154	SERPING1	IC1	Plasma protease C1 inhibitor	100	8	0.519911
4.9	P05155-1	6.09	55154	SERPING1	IC1	Plasma protease C1 inhibitor	100	7	0.442417
5.1	P05155-1	6.09	55154	SERPING1	IC1	Plasma protease C1 inhibitor	100	5	0.299081
3.34	P19827-1	6.31	101389	ITIH1	ITIH1	Inter-alpha-trypsin inhibitor heavy chain H1 isoform Iso 1	1953	30	0.38
3.51	P19827-1	6.31	101389	ITIH1	ITIH1	Inter-alpha-trypsin inhibitor heavy chain H1 isoform Iso 1	800	41	1.27
3.68	P19827-1	6.31	101389	ITIH1	ITIH1	Inter-alpha-trypsin inhibitor heavy chain H1 isoform Iso 1	423	11	0.2
3.85	P19827-1	6.31	101389	ITIH1	ITIH1	Inter-alpha-trypsin inhibitor heavy chain H1 isoform Iso 1	871	33	0.53
4	P19827-1	6.31	101389	ITIH1	ITIH1	Inter-alpha-trypsin inhibitor heavy chain H1 isoform Iso 1	441	34	0.48
4.17	P19827-1	6.31	101389	ITIH1	ITIH1	Inter-alpha-trypsin inhibitor heavy chain H1 isoform Iso 1	1707	42	0.59
4.34	P19827-1	6.31	101389	ITIH1	ITIH1	Inter-alpha-trypsin inhibitor heavy chain H1 isoform Iso 1	1324	42	0.65
4.51	P19827-1	6.31	101389	ITIH1	ITIH1	Inter-alpha-trypsin inhibitor heavy chain H1 isoform Iso 1	1350	71	1.11
4.68	P19827-1	6.31	101389	ITIH1	ITIH1	Inter-alpha-trypsin inhibitor heavy chain H1 isoform Iso 1	2856	93	1.62
4.85	P19827-1	6.31	101389	ITIH1	ITIH1	Inter-alpha-trypsin inhibitor heavy chain H1 isoform Iso 1	1126	74	1.35
5	P19827-1	6.31	101389	ITIH1	ITIH1	Inter-alpha-trypsin inhibitor heavy chain H1 isoform Iso 1	2124	72	0.97
5.17	P19827-1	6.31	101389	ITIH1	ITIH1	Inter-alpha-trypsin inhibitor heavy chain H1 isoform Iso 1	2818	104	1.62
5.34	P19827-1	6.31	101389	ITIH1	ITIH1	Inter-alpha-trypsin inhibitor heavy chain H1 isoform Iso 1	2224	73	0.9
5.51	P19827-1	6.31	101389	ITIH1	ITIH1	Inter-alpha-trypsin inhibitor heavy chain H1 isoform Iso 1	2253	59	0.83
5.66	P19827-1	6.31	101389	ITIH1	ITIH1	Inter-alpha-trypsin inhibitor heavy chain H1 isoform Iso 1	3163	110	1.44
5.8	P19827-1	6.31	101389	ITIH1	ITIH1	Inter-alpha-trypsin inhibitor heavy chain H1 isoform Iso 1	1797	80	1.27
5.88	P19827-1	6.31	101389	ITIH1	ITIH1	Inter-alpha-trypsin inhibitor heavy chain H1 isoform Iso 1	1863	70	1.04
5.96	P19827-1	6.31	101389	ITIH1	ITIH1	Inter-alpha-trypsin inhibitor heavy chain H1 isoform Iso 1	1856	63	0.97
6.04	P19827-1	6.31	101389	ITIH1	ITIH1	Inter-alpha-trypsin inhibitor heavy chain H1 isoform Iso 1	1794	47	0.77
6.12	P19827-1	6.31	101389	ITIH1	ITIH1	Inter-alpha-trypsin inhibitor heavy chain H1 isoform Iso 1	1081	43	0.9
6.2	P19827-1	6.31	101389	ITIH1	ITIH1	Inter-alpha-trypsin inhibitor heavy chain H1 isoform Iso 1	1609	63	0.97
6.3	P19827-1	6.31	101389	ITIH1	ITIH1	Inter-alpha-trypsin inhibitor heavy chain H1 isoform Iso 1	1666	46	0.97
6.4	P19827-1	6.31	101389	ITIH1	ITIH1	Inter-alpha-trypsin inhibitor heavy chain H1 isoform Iso 1	1453	46	0.83
6.5	P19827-1	6.31	101389	ITIH1	ITIH1	Inter-alpha-trypsin inhibitor heavy chain H1 isoform Iso 1	1600	48	0.83
6.6	P19827-1	6.31	101389	ITIH1	ITIH1	Inter-alpha-trypsin inhibitor heavy chain H1 isoform Iso 1	1458	63	1.19
6.7	P19827-1	6.31	101389	ITIH1	ITIH1	Inter-alpha-trypsin inhibitor heavy chain H1 isoform Iso 1	1440	40	0.77
6.8	P19827-1	6.31	101389	ITIH1	ITIH1	Inter-alpha-trypsin inhibitor heavy chain H1 isoform Iso 1	1092	41	0.65
6.88	P19827-1	6.31	101389	ITIH1	ITIH1	Inter-alpha-trypsin inhibitor heavy chain H1 isoform Iso 1	1132	31	0.65
7.04	P19827-1	6.31	101389	ITIH1	ITIH1	Inter-alpha-trypsin inhibitor heavy chain H1 isoform Iso 1	899	43	0.71
7.2	P19827-1	6.31	101389	ITIH1	ITIH1	Inter-alpha-trypsin inhibitor heavy chain H1 isoform Iso 1	736	27	0.48
7.36	P19827-1	6.31	101389	ITIH1	ITIH1	Inter-alpha-trypsin inhibitor heavy chain H1 isoform Iso 1	648	24	0.38
7.52	P19827-1	6.31	101389	ITIH1	ITIH1	Inter-alpha-trypsin inhibitor heavy chain H1 isoform Iso 1	1386	49	0.83
7.68	P19827-1	6.31	101389	ITIH1	ITIH1	Inter-alpha-trypsin inhibitor heavy chain H1 isoform Iso 1	239	8	0.24
3.34	P19823-1	6.4	106463	ITIH2	ITIH2	Inter-alpha-trypsin inhibitor heavy chain H2 isoform Iso 1	2843	59	1.04
3.51	P19823-1	6.4	106463	ITIH2	ITIH2	Inter-alpha-trypsin inhibitor heavy chain H2 isoform Iso 1	2587	108	1.87
3.68	P19823-1	6.4	106463	ITIH2	ITIH2	Inter-alpha-trypsin inhibitor heavy chain H2 isoform Iso 1	181	16	0.45
3.85	P19823-1	6.4	106463	ITIH2	ITIH2	Inter-alpha-trypsin inhibitor heavy chain H2 isoform Iso 1	944	42	0.66
4	P19823-1	6.4	106463	ITIH2	ITIH2	Inter-alpha-trypsin inhibitor heavy chain H2 isoform Iso 1	444	44	0.84
4.17	P19823-1	6.4	106463	ITIH2	ITIH2	Inter-alpha-trypsin inhibitor heavy chain H2 isoform Iso 1	2037	64	1.26
4.34	P19823-1	6.4	106463	ITIH2	ITIH2	Inter-alpha-trypsin inhibitor heavy chain H2 isoform Iso 1	1774	63	1.34
4.51	P19823-1	6.4	106463	ITIH2	ITIH2	Inter-alpha-trypsin inhibitor heavy chain H2 isoform Iso 1	2125	103	2.4
4.68	P19823-1	6.4	106463	ITIH2	ITIH2	Inter-alpha-trypsin inhibitor heavy chain H2 isoform Iso 1	3680	136	3.03
4.85	P19823-1	6.4	106463	ITIH2	ITIH2	Inter-alpha-trypsin inhibitor heavy chain H2 isoform Iso 1	2627	119	2.28
5	P19823-1	6.4	106463	ITIH2	ITIH2	Inter-alpha-trypsin inhibitor heavy chain H2 isoform Iso 1	2773	99	1.77
5.17	P19823-1	6.4	106463	ITIH2	ITIH2	Inter-alpha-trypsin inhibitor heavy chain H2 isoform Iso 1	3200	114	2.28
5.34	P19823-1	6.4	106463	ITIH2	ITIH2	Inter-alpha-trypsin inhibitor heavy chain H2 isoform Iso 1	2018	101	1.87
5.51	P19823-1	6.4	106463	ITIH2	ITIH2	Inter-alpha-trypsin inhibitor heavy chain H2 isoform Iso 1	2396	61	1.11
5.66	P19823-1	6.4	106463	ITIH2	ITIH2	Inter-alpha-trypsin inhibitor heavy chain H2 isoform Iso 1	2549	96	1.97
5.8	P19823-1	6.4	106463	ITIH2	ITIH2	Inter-alpha-trypsin inhibitor heavy chain H2 isoform Iso 1	2576	83	1.77
5.88	P19823-1	6.4	106463	ITIH2	ITIH2	Inter-alpha-trypsin inhibitor heavy chain H2 isoform Iso 1	2737	74	1.5
5.96	P19823-1	6.4	106463	ITIH2	ITIH2	Inter-alpha-trypsin inhibitor heavy chain H2 isoform Iso 1	2410	78	1.18
6.04	P19823-1	6.4	106463	ITIH2	ITIH2	Inter-alpha-trypsin inhibitor heavy chain H2 isoform Iso 1	1965	74	1.18
6.12	P19823-1	6.4	106463	ITIH2	ITIH2	Inter-alpha-trypsin inhibitor heavy chain H2 isoform Iso 1	1417	58	1.34
6.2	P19823-1	6.4	106463	ITIH2	ITIH2	Inter-alpha-trypsin inhibitor heavy chain H2 isoform Iso 1	2618	84	1.68
6.3	P19823-1	6.4	106463	ITIH2	ITIH2	Inter-alpha-trypsin inhibitor heavy chain H2 isoform Iso 1	1631	62	1.34
6.4	P19823-1	6.4	106463	ITIH2	ITIH2	Inter-alpha-trypsin inhibitor heavy chain H2 isoform Iso 1	2042	69	1.18
6.5	P19823-1	6.4	106463	ITIH2	ITIH2	Inter-alpha-trypsin inhibitor heavy chain H2 isoform Iso 1	2425	67	1.04
6.6	P19823-1	6.4	106463	ITIH2	ITIH2	Inter-alpha-trypsin inhibitor heavy chain H2 isoform Iso 1	2359	73	1.68
6.7	P19823-1	6.4	106463	ITIH2	ITIH2	Inter-alpha-trypsin inhibitor heavy chain H2 isoform Iso 1	1937	58	1.34
6.8	P19823-1	6.4	106463	ITIH2	ITIH2	Inter-alpha-trypsin inhibitor heavy chain H2 isoform Iso 1	825	44	1.04
6.88	P19823-1	6.4	106463	ITIH2	ITIH2	Inter-alpha-trypsin inhibitor heavy chain H2 isoform Iso 1	798	36	0.84
7.04	P19823-1	6.4	106463	ITIH2	ITIH2	Inter-alpha-trypsin inhibitor heavy chain H2 isoform Iso 1	1202	66	1.26
7.2	P19823-1	6.4	106463	ITIH2	ITIH2	Inter-alpha-trypsin inhibitor heavy chain H2 isoform Iso 1	510	31	0.72
7.36	P19823-1	6.4	106463	ITIH2	ITIH2	Inter-alpha-trypsin inhibitor heavy chain H2 isoform Iso 1	466	28	0.56
7.52	P19823-1	6.4	106463	ITIH2	ITIH2	Inter-alpha-trypsin inhibitor heavy chain H2 isoform Iso 1	2039	69	1.34
7.68	P19823-1	6.4	106463	ITIH2	ITIH2	Inter-alpha-trypsin inhibitor heavy chain H2 isoform Iso 1	270	14	0.36
4.15	Q06033-1	5.49	99849	ITIH3	ITIH3	Inter-alpha-trypsin inhibitor heavy chain H3	100	22	0.744851
4.55	Q06033-1	5.49	99849	ITIH3	ITIH3	Inter-alpha-trypsin inhibitor heavy chain H3	100	14	0.425103
4.75	Q06033-1	5.49	99849	ITIH3	ITIH3	Inter-alpha-trypsin inhibitor heavy chain H3	100	15	0.461622
4.9	Q06033-1	5.49	99849	ITIH3	ITIH3	Inter-alpha-trypsin inhibitor heavy chain H3	100	10	0.287924
5.1	Q06033-1	5.49	99849	ITIH3	ITIH3	Inter-alpha-trypsin inhibitor heavy chain H3	100	9	0.255744
5.3	Q06033-1	5.49	99849	ITIH3	ITIH3	Inter-alpha-trypsin inhibitor heavy chain H3	100	11	0.320928
5.51	Q06033-1	5.49	99849	ITIH3	ITIH3	Inter-alpha-trypsin inhibitor heavy chain H3	100	12	0.354778
5.7	Q06033-1	5.49	99849	ITIH3	ITIH3	Inter-alpha-trypsin inhibitor heavy chain H3	100	7	0.193777
5.85	Q06033-1	5.49	99849	ITIH3	ITIH3	Inter-alpha-trypsin inhibitor heavy chain H3	100	5	0.134867
5.95	Q06033-1	5.49	99849	ITIH3	ITIH3	Inter-alpha-trypsin inhibitor heavy chain H3	100	5	0.134867
6.05	Q06033-1	5.49	99849	ITIH3	ITIH3	Inter-alpha-trypsin inhibitor heavy chain H3	100	3	0.0788648
6.15	Q06033-1	5.49	99849	ITIH3	ITIH3	Inter-alpha-trypsin inhibitor heavy chain H3	100	3	0.0788648
3.5	Q14624-1	6.51	103357	ITIH4	ITIH4	Inter-alpha-trypsin inhibitor heavy chain H4	100	17	0.552427
3.7	Q14624-1	6.51	103357	ITIH4	ITIH4	Inter-alpha-trypsin inhibitor heavy chain H4	100	17	0.552427
3.95	Q14624-1	6.51	103357	ITIH4	ITIH4	Inter-alpha-trypsin inhibitor heavy chain H4	100	20	0.677719
4.15	Q14624-1	6.51	103357	ITIH4	ITIH4	Inter-alpha-trypsin inhibitor heavy chain H4	100	23	0.813122
4.55	Q14624-1	6.51	103357	ITIH4	ITIH4	Inter-alpha-trypsin inhibitor heavy chain H4	100	32	1.2885
4.75	Q14624-1	6.51	103357	ITIH4	ITIH4	Inter-alpha-trypsin inhibitor heavy chain H4	100	53	2.94009
4.9	Q14624-1	6.51	103357	ITIH4	ITIH4	Inter-alpha-trypsin inhibitor heavy chain H4	100	68	4.80825
5.1	Q14624-1	6.51	103357	ITIH4	ITIH4	Inter-alpha-trypsin inhibitor heavy chain H4	100	57	3.36968
5.3	Q14624-1	6.51	103357	ITIH4	ITIH4	Inter-alpha-trypsin inhibitor heavy chain H4	100	42	1.96422
5.51	Q14624-1	6.51	103357	ITIH4	ITIH4	Inter-alpha-trypsin inhibitor heavy chain H4	100	34	1.41003
5.7	Q14624-1	6.51	103357	ITIH4	ITIH4	Inter-alpha-trypsin inhibitor heavy chain H4	100	27	1.01081
5.85	Q14624-1	6.51	103357	ITIH4	ITIH4	Inter-alpha-trypsin inhibitor heavy chain H4	100	24	0.860642
5.95	Q14624-1	6.51	103357	ITIH4	ITIH4	Inter-alpha-trypsin inhibitor heavy chain H4	100	25	0.909409
6.05	Q14624-1	6.51	103357	ITIH4	ITIH4	Inter-alpha-trypsin inhibitor heavy chain H4	100	19	0.63487
6.15	Q14624-1	6.51	103357	ITIH4	ITIH4	Inter-alpha-trypsin inhibitor heavy chain H4	100	14	0.436493
6.3	Q14624-1	6.51	103357	ITIH4	ITIH4	Inter-alpha-trypsin inhibitor heavy chain H4	100	16	0.512778
6.45	Q14624-1	6.51	103357	ITIH4	ITIH4	Inter-alpha-trypsin inhibitor heavy chain H4	100	15	0.474142
6.55	Q14624-1	6.51	103357	ITIH4	ITIH4	Inter-alpha-trypsin inhibitor heavy chain H4	100	12	0.364054
6.7	Q14624-1	6.51	103357	ITIH4	ITIH4	Inter-alpha-trypsin inhibitor heavy chain H4	100	12	0.364054
6.85	Q14624-1	6.51	103357	ITIH4	ITIH4	Inter-alpha-trypsin inhibitor heavy chain H4	100	13	0.399805
6.3	P29622-1	7.34	48542	SERPINA4	KAIN	Kallistatin isoform Iso 1	138	9	0.45
6.45	P29622-1	7.34	48542	SERPINA4	KAIN	Kallistatin isoform Iso 1	275	10	0.68
6.55	P29622-1	7.34	48542	SERPINA4	KAIN	Kallistatin isoform Iso 1	931	21	0.81
6.7	P29622-1	7.34	48542	SERPINA4	KAIN	Kallistatin isoform Iso 1	261	10	0.56
6.85	P29622-1	7.34	48542	SERPINA4	KAIN	Kallistatin isoform Iso 1	117	9	0.34
3.51	P01042-1	6.34	71957	KNG1	KNG1	Kininogen-1 isoform HMW	714	28	0.56
3.85	P01042-1	6.34	71957	KNG1	KNG1	Kininogen-1 isoform HMW	417	16	0.28
4.17	P01042-1	6.34	71957	KNG1	KNG1	Kininogen-1 isoform HMW	125	4	0.05
4.34	P01042-1	6.34	71957	KNG1	KNG1	Kininogen-1 isoform HMW	183	15	0.22
4.51	P01042-1	6.34	71957	KNG1	KNG1	Kininogen-1 isoform HMW	201	21	0.49
5	P01042-1	6.34	71957	KNG1	KNG1	Kininogen-1 isoform HMW	2186	58	1.32
5.17	P01042-1	6.34	71957	KNG1	KNG1	Kininogen-1 isoform HMW	963	48	0.9
5.51	P01042-1	6.34	71957	KNG1	KNG1	Kininogen-1 isoform HMW	2105	36	0.81
6.2	P01042-1	6.34	71957	KNG1	KNG1	Kininogen-1 isoform HMW	595	29	0.9
6.3	P01042-1	6.34	71957	KNG1	KNG1	Kininogen-1 isoform HMW	1815	50	1.1
6.4	P01042-1	6.34	71957	KNG1	KNG1	Kininogen-1 isoform HMW	1638	54	0.81
6.5	P01042-1	6.34	71957	KNG1	KNG1	Kininogen-1 isoform HMW	662	31	1
6.6	P01042-1	6.34	71957	KNG1	KNG1	Kininogen-1 isoform HMW	1471	39	0.9
6.7	P01042-1	6.34	71957	KNG1	KNG1	Kininogen-1 isoform HMW	258	12	0.35
7.04	P01042-1	6.34	71957	KNG1	KNG1	Kininogen-1 isoform HMW	129	10	0.22
8.3	P01042-1	6.34	71957	KNG1	KNG1	Kininogen-1 isoform HMW	175	16	0.41
4.15	P04180-1	5.71	49578	LCAT	LCAT	Phosphatidylcholine-sterol acyltransferase	100	7	0.743329
4.55	P04180-1	5.71	49578	LCAT	LCAT	Phosphatidylcholine-sterol acyltransferase	100	6	0.610262
4.75	P04180-1	5.71	49578	LCAT	LCAT	Phosphatidylcholine-sterol acyltransferase	100	3	0.268961
4.68	P51884-1	6.16	38429	LUM	LUM	Lumican isoform Iso 1	254	14	0.74
4.85	P51884-1	6.16	38429	LUM	LUM	Lumican isoform Iso 1	381	21	0.91
5	P51884-1	6.16	38429	LUM	LUM	Lumican isoform Iso 1	324	14	0.59
5.17	P51884-1	6.16	38429	LUM	LUM	Lumican isoform Iso 1	881	28	1.1
5.34	P51884-1	6.16	38429	LUM	LUM	Lumican isoform Iso 1	239	18	0.91
5.51	P51884-1	6.16	38429	LUM	LUM	Lumican isoform Iso 1	336	8	0.45
5.66	P51884-1	6.16	38429	LUM	LUM	Lumican isoform Iso 1	917	38	1.1
5.8	P51884-1	6.16	38429	LUM	LUM	Lumican isoform Iso 1	298	17	0.91
5.88	P51884-1	6.16	38429	LUM	LUM	Lumican isoform Iso 1	300	11	0.45
5.96	P51884-1	6.16	38429	LUM	LUM	Lumican isoform Iso 1	103	11	0.45
6.04	P51884-1	6.16	38429	LUM	LUM	Lumican isoform Iso 1	160	8	0.32
6.2	P51884-1	6.16	38429	LUM	LUM	Lumican isoform Iso 1	188	12	0.32
6.4	P51884-1	6.16	38429	LUM	LUM	Lumican isoform Iso 1	267	14	0.45
6.6	P51884-1	6.16	38429	LUM	LUM	Lumican isoform Iso 1	143	8	0.32
5.3	P11226-1	5.39	26144	MBL2	MBL2	Mannose-binding protein C isoform Iso 1	326	14	1.23
3.5	P36955-1	5.97	46312	SERPINF1	PEDF	Pigment epithelium-derived factor isoform Iso 1	220	10	0.72
3.95	P36955-1	5.97	46312	SERPINF1	PEDF	Pigment epithelium-derived factor isoform Iso 1	122	9	0.47
4.75	P36955-1	5.97	46312	SERPINF1	PEDF	Pigment epithelium-derived factor isoform Iso 1	205	9	0.26
5.3	P36955-1	5.97	46312	SERPINF1	PEDF	Pigment epithelium-derived factor isoform Iso 1	204	13	0.59
5.51	P36955-1	5.97	46312	SERPINF1	PEDF	Pigment epithelium-derived factor isoform Iso 1	795	26	0.86
5.7	P36955-1	5.97	46312	SERPINF1	PEDF	Pigment epithelium-derived factor isoform Iso 1	530	13	0.59
5.85	P36955-1	5.97	46312	SERPINF1	PEDF	Pigment epithelium-derived factor isoform Iso 1	1011	43	2.45
5.95	P36955-1	5.97	46312	SERPINF1	PEDF	Pigment epithelium-derived factor isoform Iso 1	399	17	0.72
6.05	P36955-1	5.97	46312	SERPINF1	PEDF	Pigment epithelium-derived factor isoform Iso 1	1127	32	1.95
6.15	P36955-1	5.97	46312	SERPINF1	PEDF	Pigment epithelium-derived factor isoform Iso 1	1560	33	2.72
6.3	P36955-1	5.97	46312	SERPINF1	PEDF	Pigment epithelium-derived factor isoform Iso 1	1028	30	1.73
6.45	P36955-1	5.97	46312	SERPINF1	PEDF	Pigment epithelium-derived factor isoform Iso 1	228	8	0.26
6.7	P36955-1	5.97	46312	SERPINF1	PEDF	Pigment epithelium-derived factor isoform Iso 1	356	21	0.86
5.51	Q96PD5-1	7.25	62217	PGLYRP2	PGRP2	N-acetylmuramoyl-L-alanine amidase isoform Iso 1	179	9	0.19
5.66	Q96PD5-1	7.25	62217	PGLYRP2	PGRP2	N-acetylmuramoyl-L-alanine amidase isoform Iso 1	417	16	0.59
5.8	Q96PD5-1	7.25	62217	PGLYRP2	PGRP2	N-acetylmuramoyl-L-alanine amidase isoform Iso 1	594	25	0.78
5.88	Q96PD5-1	7.25	62217	PGLYRP2	PGRP2	N-acetylmuramoyl-L-alanine amidase isoform Iso 1	468	19	0.68
5.96	Q96PD5-1	7.25	62217	PGLYRP2	PGRP2	N-acetylmuramoyl-L-alanine amidase isoform Iso 1	404	24	1
6.04	Q96PD5-1	7.25	62217	PGLYRP2	PGRP2	N-acetylmuramoyl-L-alanine amidase isoform Iso 1	643	17	0.68
6.12	Q96PD5-1	7.25	62217	PGLYRP2	PGRP2	N-acetylmuramoyl-L-alanine amidase isoform Iso 1	205	10	0.41
6.2	Q96PD5-1	7.25	62217	PGLYRP2	PGRP2	N-acetylmuramoyl-L-alanine amidase isoform Iso 1	337	21	0.88
6.3	Q96PD5-1	7.25	62217	PGLYRP2	PGRP2	N-acetylmuramoyl-L-alanine amidase isoform Iso 1	100	10	0.33
6.4	Q96PD5-1	7.25	62217	PGLYRP2	PGRP2	N-acetylmuramoyl-L-alanine amidase isoform Iso 1	293	15	0.59
6.5	Q96PD5-1	7.25	62217	PGLYRP2	PGRP2	N-acetylmuramoyl-L-alanine amidase isoform Iso 1	196	12	0.5
6.6	Q96PD5-1	7.25	62217	PGLYRP2	PGRP2	N-acetylmuramoyl-L-alanine amidase isoform Iso 1	159	4	0.19
6.7	Q96PD5-1	7.25	62217	PGLYRP2	PGRP2	N-acetylmuramoyl-L-alanine amidase isoform Iso 1	329	9	0.33
4.17	P80108-1	5.91	92336	GPLD1	PHLD	Phosphatidylinositol-glycan-specific phospholipase D isoform Iso 1	283	7	0.12
4.34	P80108-1	5.91	92336	GPLD1	PHLD	Phosphatidylinositol-glycan-specific phospholipase D isoform Iso 1	145	7	0.12
4.51	P80108-1	5.91	92336	GPLD1	PHLD	Phosphatidylinositol-glycan-specific phospholipase D isoform Iso 1	181	13	0.26
4.68	P80108-1	5.91	92336	GPLD1	PHLD	Phosphatidylinositol-glycan-specific phospholipase D isoform Iso 1	770	27	0.26
4.85	P80108-1	5.91	92336	GPLD1	PHLD	Phosphatidylinositol-glycan-specific phospholipase D isoform Iso 1	275	13	0.22
5	P80108-1	5.91	92336	GPLD1	PHLD	Phosphatidylinositol-glycan-specific phospholipase D isoform Iso 1	139	4	0.08
5.17	P80108-1	5.91	92336	GPLD1	PHLD	Phosphatidylinositol-glycan-specific phospholipase D isoform Iso 1	196	8	0.26
5.34	P80108-1	5.91	92336	GPLD1	PHLD	Phosphatidylinositol-glycan-specific phospholipase D isoform Iso 1	100	9	0.12
5.51	P80108-1	5.91	92336	GPLD1	PHLD	Phosphatidylinositol-glycan-specific phospholipase D isoform Iso 1	219	9	0.17
3.3	P00747-1	7.04	90569	PLG	PLMN	Plasminogen isoform Iso 1	625	31	1.09
3.5	P00747-1	7.04	90569	PLG	PLMN	Plasminogen isoform Iso 1	1540	80	1.97
3.7	P00747-1	7.04	90569	PLG	PLMN	Plasminogen isoform Iso 1	719	38	1.26
3.95	P00747-1	7.04	90569	PLG	PLMN	Plasminogen isoform Iso 1	334	20	0.48
4.15	P00747-1	7.04	90569	PLG	PLMN	Plasminogen isoform Iso 1	267	22	0.42
6.7	P00747-1	7.04	90569	PLG	PLMN	Plasminogen isoform Iso 1	587	34	0.48
6.85	P00747-1	7.04	90569	PLG	PLMN	Plasminogen isoform Iso 1	480	20	0.6
7	P00747-1	7.04	90569	PLG	PLMN	Plasminogen isoform Iso 1	445	11	0.37
7.2	P00747-1	7.04	90569	PLG	PLMN	Plasminogen isoform Iso 1	206	15	0.42
7.35	P00747-1	7.04	90569	PLG	PLMN	Plasminogen isoform Iso 1	489	20	0.6
7.5	P00747-1	7.04	90569	PLG	PLMN	Plasminogen isoform Iso 1	944	36	0.86
7.7	P00747-1	7.04	90569	PLG	PLMN	Plasminogen isoform Iso 1	1899	90	2.61
7.9	P00747-1	7.04	90569	PLG	PLMN	Plasminogen isoform Iso 1	2588	104	3.06
8.25	P00747-1	7.04	90569	PLG	PLMN	Plasminogen isoform Iso 1	1217	63	1.54
8.5	P00747-1	7.04	90569	PLG	PLMN	Plasminogen isoform Iso 1	597	33	0.66
4.15	P27169-1	5.08	39731	PON1	PON1	Serum paraoxonase/arylesterase 1	100	12	1.78256
4.55	P27169-1	5.08	39731	PON1	PON1	Serum paraoxonase/arylesterase 1	100	16	2.91375
4.75	P27169-1	5.08	39731	PON1	PON1	Serum paraoxonase/arylesterase 1	100	19	4.0548
4.9	P27169-1	5.08	39731	PON1	PON1	Serum paraoxonase/arylesterase 1	100	18	3.64159
5.1	P27169-1	5.08	39731	PON1	PON1	Serum paraoxonase/arylesterase 1	100	13	2.03027
5.3	P27169-1	5.08	39731	PON1	PON1	Serum paraoxonase/arylesterase 1	100	9	1.15443
5.51	P27169-1	5.08	39731	PON1	PON1	Serum paraoxonase/arylesterase 1	100	9	1.15443
5.7	P27169-1	5.08	39731	PON1	PON1	Serum paraoxonase/arylesterase 1	100	7	0.8166
5.85	P27169-1	5.08	39731	PON1	PON1	Serum paraoxonase/arylesterase 1	100	4	0.406527
5.95	P27169-1	5.08	39731	PON1	PON1	Serum paraoxonase/arylesterase 1	100	7	0.8166
6.05	P27169-1	5.08	39731	PON1	PON1	Serum paraoxonase/arylesterase 1	100	2	0.185971
8.5	P27918-1	8.32	51276	CFP	PROP	Properdin isoform Iso 1	26	1	0.07
8.7	P27918-1	8.32	51276	CFP	PROP	Properdin isoform Iso 1	70	2	0.14
3.51	P07225-1	5.48	75123	PROS1	PROS	Vitamin K-dependent protein S isoform Iso 1	54	3	0.15
3.85	P07225-1	5.48	75123	PROS1	PROS	Vitamin K-dependent protein S isoform Iso 1	93	2	0.1
4	P07225-1	5.48	75123	PROS1	PROS	Vitamin K-dependent protein S isoform Iso 1	32	1	0.05
4.34	P07225-1	5.48	75123	PROS1	PROS	Vitamin K-dependent protein S isoform Iso 1	15	1	0.05
4.51	P07225-1	5.48	75123	PROS1	PROS	Vitamin K-dependent protein S isoform Iso 1	19	1	0.05
4.75	P02753-1	5.76	23010	RBP4	RET4	Retinol-binding protein 4	100	3	0.29155
4.9	P02753-1	5.76	23010	RBP4	RET4	Retinol-binding protein 4	100	4	0.406527
5.1	P02753-1	5.76	23010	RBP4	RET4	Retinol-binding protein 4	100	4	0.406527
5.3	P02753-1	5.76	23010	RBP4	RET4	Retinol-binding protein 4	100	6	0.668101
5.51	P02753-1	5.76	23010	RBP4	RET4	Retinol-binding protein 4	100	4	0.406527
5.7	P02753-1	5.76	23010	RBP4	RET4	Retinol-binding protein 4	100	3	0.29155
5.85	P02753-1	5.76	23010	RBP4	RET4	Retinol-binding protein 4	100	4	0.406527
5.95	P02753-1	5.76	23010	RBP4	RET4	Retinol-binding protein 4	100	4	0.406527
5.7	P0DJI8-1	6.28	13532	SAA1	SAA1	Serum amyloid A-1 protein	100	2	0.359356
5.85	P0DJI8-1	6.28	13532	SAA1	SAA1	Serum amyloid A-1 protein	100	2	0.359356
9.3	P35542-1	9.17	14747	SAA4	SAA4	Serum amyloid A-4 protein isoform Iso 1	137	8	1.54
9.5	P35542-1	9.17	14747	SAA4	SAA4	Serum amyloid A-4 protein isoform Iso 1	179	12	2.21
4.55	P02743-1	6.1	25387	APCS	SAMP	Serum amyloid P-component	100	4	0.623777
4.75	P02743-1	6.1	25387	APCS	SAMP	Serum amyloid P-component	100	6	1.06914
4.9	P02743-1	6.1	25387	APCS	SAMP	Serum amyloid P-component	100	6	1.06914
5.1	P02743-1	6.1	25387	APCS	SAMP	Serum amyloid P-component	100	8	1.63665
5.3	P02743-1	6.1	25387	APCS	SAMP	Serum amyloid P-component	100	10	2.35982
5.51	P02743-1	6.1	25387	APCS	SAMP	Serum amyloid P-component	100	11	2.79269
5.7	P02743-1	6.1	25387	APCS	SAMP	Serum amyloid P-component	100	9	1.97635
5.85	P02743-1	6.1	25387	APCS	SAMP	Serum amyloid P-component	100	8	1.63665
5.95	P02743-1	6.1	25387	APCS	SAMP	Serum amyloid P-component	100	6	1.06914
6.05	P02743-1	6.1	25387	APCS	SAMP	Serum amyloid P-component	100	5	0.832981
6.15	P02743-1	6.1	25387	APCS	SAMP	Serum amyloid P-component	100	3	0.43845
4.9	P04278-1	6.22	43779	SHBG	SHBG	Sex hormone-binding globulin	100	3	0.232847
5.1	P04278-1	6.22	43779	SHBG	SHBG	Sex hormone-binding globulin	100	5	0.417474
5.3	P04278-1	6.22	43779	SHBG	SHBG	Sex hormone-binding globulin	100	6	0.519911
5.3	P04278-1	6.22	43779	SHBG	SHBG	Sex hormone-binding globulin	100	10	1.00923
5.51	P04278-1	6.22	43779	SHBG	SHBG	Sex hormone-binding globulin	100	7	0.629751
5.51	P04278-1	6.22	43779	SHBG	SHBG	Sex hormone-binding globulin	100	11	1.15443
5.7	P04278-1	6.22	43779	SHBG	SHBG	Sex hormone-binding globulin	100	4	0.321941
5.7	P04278-1	6.22	43779	SHBG	SHBG	Sex hormone-binding globulin	100	7	0.629751
5.85	P04278-1	6.22	43779	SHBG	SHBG	Sex hormone-binding globulin	100	5	0.417474
6.7	P05109-1	6.5	10835	S100A8	S10A8	Protein S100-A8 isoform Iso 1	106	3	0.87
6.15	P06702-1	5.71	13242	S100A9	S10A9	Protein S100-A9	100	10	2.65
5.1	P05452-1	5.52	22537	CLEC3B	TETN	Tetranectin isoform Iso 1	156	8	0.59
5.3	P05452-1	5.52	22537	CLEC3B	TETN	Tetranectin isoform Iso 1	300	13	1.17
5.51	P05452-1	5.52	22537	CLEC3B	TETN	Tetranectin isoform Iso 1	680	20	1.53
5.7	P05452-1	5.52	22537	CLEC3B	TETN	Tetranectin isoform Iso 1	1206	24	1.17
5.85	P05452-1	5.52	22537	CLEC3B	TETN	Tetranectin isoform Iso 1	753	17	3.02
6.05	P05452-1	5.52	22537	CLEC3B	TETN	Tetranectin isoform Iso 1	455	16	1.95
6.15	P05452-1	5.52	22537	CLEC3B	TETN	Tetranectin isoform Iso 1	556	11	2.44
6.55	P05452-1	5.52	22537	CLEC3B	TETN	Tetranectin isoform Iso 1	700	12	0.59
4.9	P05543-1	5.87	46325	SERPINA7	THBG	Thyroxine-binding globulin isoform Iso 1	401	21	0.47
5.1	P05543-1	5.87	46325	SERPINA7	THBG	Thyroxine-binding globulin isoform Iso 1	693	33	1.52
5.3	P05543-1	5.87	46325	SERPINA7	THBG	Thyroxine-binding globulin isoform Iso 1	758	43	1.73
5.51	P05543-1	5.87	46325	SERPINA7	THBG	Thyroxine-binding globulin isoform Iso 1	541	32	1.16
5.17	P00734-1	5.63	70037	F2	THRB	Prothrombin isoform Iso 1	152	7	0.11
5.51	P00734-1	5.63	70037	F2	THRB	Prothrombin isoform Iso 1	122	4	0.22
5.66	P00734-1	5.63	70037	F2	THRB	Prothrombin isoform Iso 1	165	10	0.29
5.96	P00734-1	5.63	70037	F2	THRB	Prothrombin isoform Iso 1	109	6	0.22
6.04	P00734-1	5.63	70037	F2	THRB	Prothrombin isoform Iso 1	157	8	0.22
6.4	P00734-1	5.63	70037	F2	THRB	Prothrombin isoform Iso 1	105	7	0.16
5.7	P02787-1	6.81	77064	TF	TRFE	Serotransferrin	100	12	0.412538
5.85	P02787-1	6.81	77064	TF	TRFE	Serotransferrin	100	12	0.412538
5.95	P02787-1	6.81	77064	TF	TRFE	Serotransferrin	100	15	0.539927
6.05	P02787-1	6.81	77064	TF	TRFE	Serotransferrin	100	13	0.453784
6.15	P02787-1	6.81	77064	TF	TRFE	Serotransferrin	100	12	0.412538
6.3	P02787-1	6.81	77064	TF	TRFE	Serotransferrin	100	13	0.453784
6.45	P02787-1	6.81	77064	TF	TRFE	Serotransferrin	100	16	0.584893
6.55	P02787-1	6.81	77064	TF	TRFE	Serotransferrin	100	24	0.995262
6.7	P02787-1	6.81	77064	TF	TRFE	Serotransferrin	100	16	0.584893
6.85	P02787-1	6.81	77064	TF	TRFE	Serotransferrin	100	11	0.372461
7	P02787-1	6.81	77064	TF	TRFE	Serotransferrin	100	7	0.223207
4.9	P02766-1	5.49	15887	TTR	TTHY	Transthyretin	100	2	0.389495
5.1	P02766-1	5.49	15887	TTR	TTHY	Transthyretin	100	3	0.637894
5.7	P02766-1	5.49	15887	TTR	TTHY	Transthyretin	100	2	0.389495
4.55	P02774-1	5.32	52918	GC	VTDB	Vitamin D-binding protein	100	8	0.366448
4.75	P02774-1	5.32	52918	GC	VTDB	Vitamin D-binding protein	100	11	0.536175
4.9	P02774-1	5.32	52918	GC	VTDB	Vitamin D-binding protein	100	20	1.18264
5.1	P02774-1	5.32	52918	GC	VTDB	Vitamin D-binding protein	100	30	2.22459
5.3	P02774-1	5.32	52918	GC	VTDB	Vitamin D-binding protein	100	37	3.23759
5.51	P02774-1	5.32	52918	GC	VTDB	Vitamin D-binding protein	100	28	1.98247
5.7	P02774-1	5.32	52918	GC	VTDB	Vitamin D-binding protein	100	18	1.01876
3.3	P04004-1	5.55	54306	VTN	VTNC	Vitronectin	100	4	0.216484
3.5	P04004-1	5.55	54306	VTN	VTNC	Vitronectin	100	3	0.158323
3.7	P04004-1	5.55	54306	VTN	VTNC	Vitronectin	100	6	0.341713
3.95	P04004-1	5.55	54306	VTN	VTNC	Vitronectin	100	7	0.409082
4.15	P04004-1	5.55	54306	VTN	VTNC	Vitronectin	100	9	0.554137
4.55	P04004-1	5.55	54306	VTN	VTNC	Vitronectin	100	13	0.890583
4.75	P04004-1	5.55	54306	VTN	VTNC	Vitronectin	100	8	0.479833
4.9	P04004-1	5.55	54306	VTN	VTNC	Vitronectin	100	7	0.409082
5.1	P04004-1	5.55	54306	VTN	VTNC	Vitronectin	100	6	0.341713
5.3	P04004-1	5.55	54306	VTN	VTNC	Vitronectin	100	6	0.341713
5.51	P04004-1	5.55	54306	VTN	VTNC	Vitronectin	100	4	0.216484
5.7	P04004-1	5.55	54306	VTN	VTNC	Vitronectin	100	4	0.216484
5.85	P04004-1	5.55	54306	VTN	VTNC	Vitronectin	100	4	0.216484
5.95	P04004-1	5.55	54306	VTN	VTNC	Vitronectin	100	3	0.158323
4.15	P25311-1	5.71	34259	AZGP1	ZA2G	Zinc-alpha-2-glycoprotein	100	5	0.403004
4.55	P25311-1	5.71	34259	AZGP1	ZA2G	Zinc-alpha-2-glycoprotein	100	18	2.38386
4.75	P25311-1	5.71	34259	AZGP1	ZA2G	Zinc-alpha-2-glycoprotein	100	18	2.38386
4.9	P25311-1	5.71	34259	AZGP1	ZA2G	Zinc-alpha-2-glycoprotein	100	11	1.10634
5.1	P25311-1	5.71	34259	AZGP1	ZA2G	Zinc-alpha-2-glycoprotein	100	4	0.311134
