# Supplementary material for: Construction of 2DE Patterns of Plasma Proteins: Aspect of Potential Tumor Markers
Source: Int J Mol Sci. 2022 Sep 21;23(19):11113. doi: 10.3390/ijms231911113 (PMC9569744; doi:10.3390/ijms231911113)
Supplement: Supplementary file 1 [file ijms-23-11113-s001.zip › Suppl Table S2.xlsx]

## Sheet: 2DE-sectional plasma
Position	UniProt	Theor. pI	Theor. Mw	Gene	Protein	Protein name	Exp. pI	Exp. Mw	Score	#Validated Peptides	Amount emPAI
#A6	P02763-1	4.93	23512	ORM1	A1AG1	Alpha-1-acid glycoprotein 1 isoform Iso 1	3.70-4.45	35000-40000	119	5	0.57
#A5	P19652-1	5.03	23603	ORM2	A1AG2	Alpha-1-acid glycoprotein 2 isoform Iso 1	3.70-4.45	40000-52000	137	5	0.82
#B4	P01009-1	5.37	46737	SERPINA1	A1AT	Alpha-1-antitrypsin isoform Iso 1	4.45-5.11	52000-64000	141	20	1.33
#A3	P04217-1	5.56	54254	A1BG	A1BG	Alpha-1B-glycoprotein isoform Iso 1	3.70-4.45	64000-83000	1358	58	3.94
#A4	P04217-1	5.56	54254	A1BG	A1BG	Alpha-1B-glycoprotein isoform Iso 1	3.70-4.45	52000-64000	1605	62	3.62
#B3	P04217-1	5.56	54254	A1BG	A1BG	Alpha-1B-glycoprotein isoform Iso 1	4.45-5.11	64000-83000	4216	177	5.89
#B4	P04217-1	5.56	54254	A1BG	A1BG	Alpha-1B-glycoprotein isoform Iso 1	4.45-5.11	52000-64000	5248	186	5.89
#C3	P04217-1	5.56	54254	A1BG	A1BG	Alpha-1B-glycoprotein isoform Iso 1	5.11-5.80	64000-83000	1041	41	1.9
#C4	P04217-1	5.56	54254	A1BG	A1BG	Alpha-1B-glycoprotein isoform Iso 1	5.11-5.80	52000-64000	3402	139	6.87
#B2	P08697-1	5.87	54566	SERPINF2	A2AP	Alpha-2-antiplasmin isoform Iso 1	4.45-5.11	83000-116000	644	20	0.93
#B3	P08697-1	5.87	54566	SERPINF2	A2AP	Alpha-2-antiplasmin isoform Iso 1	4.45-5.11	64000-83000	2242	70	4.18
#B4	P08697-1	5.87	54566	SERPINF2	A2AP	Alpha-2-antiplasmin isoform Iso 1	4.45-5.11	52000-64000	9343	165	6.19
#B5	P08697-1	5.87	54566	SERPINF2	A2AP	Alpha-2-antiplasmin isoform Iso 1	4.45-5.11	40000-52000	1798	71	2.27
#C3	P08697-1	5.87	54566	SERPINF2	A2AP	Alpha-2-antiplasmin isoform Iso 1	5.11-5.80	64000-83000	2740	72	3.54
#C4	P08697-1	5.87	54566	SERPINF2	A2AP	Alpha-2-antiplasmin isoform Iso 1	5.11-5.80	52000-64000	5403	142	10.39
#C5	P08697-1	5.87	54566	SERPINF2	A2AP	Alpha-2-antiplasmin isoform Iso 1	5.11-5.80	40000-52000	1840	62	2.98
#D3	P08697-1	5.87	54566	SERPINF2	A2AP	Alpha-2-antiplasmin isoform Iso 1	5.80-6.30	64000-83000	980	37	2.27
#D4	P08697-1	5.87	54566	SERPINF2	A2AP	Alpha-2-antiplasmin isoform Iso 1	5.80-6.30	52000-64000	1244	45	2.27
#E3	P08697-1	5.87	54566	SERPINF2	A2AP	Alpha-2-antiplasmin isoform Iso 1	6.30-6.88	64000-83000	2454	69	2.73
#E4	P08697-1	5.87	54566	SERPINF2	A2AP	Alpha-2-antiplasmin isoform Iso 1	6.30-6.88	52000-64000	794	37	1.86
#A4	P02750-1	6.45	38178	LRG1	A2GL	Leucine-rich alpha-2-glycoprotein isoform Iso 1	3.70-4.45	52000-64000	136	6	0.6
#A5	P02750-1	6.45	38178	LRG1	A2GL	Leucine-rich alpha-2-glycoprotein isoform Iso 1	3.70-4.45	40000-52000	3539	134	4.95
#A6	P02750-1	6.45	38178	LRG1	A2GL	Leucine-rich alpha-2-glycoprotein isoform Iso 1	3.70-4.45	35000-40000	154	8	0.6
#B5	P02750-1	6.45	38178	LRG1	A2GL	Leucine-rich alpha-2-glycoprotein isoform Iso 1	4.45-5.11	40000-52000	505	29	2.08
#C1	P01023-1	6.03	163291	A2M	A2MG	Alpha-2-macroglobulin isoform Iso 1	5.11-5.80	116000-up	487	27	0.33
#D1	P01023-1	6.03	163291	A2M	A2MG	Alpha-2-macroglobulin isoform Iso 1	5.80-6.30	116000-up	5731	216	3.92
#D2	P01023-1	6.03	163291	A2M	A2MG	Alpha-2-macroglobulin isoform Iso 1	5.80-6.30	83000-116000	136	10	0.12
#E1	P01023-1	6.03	163291	A2M	A2MG	Alpha-2-macroglobulin isoform Iso 1	6.30-6.88	116000-up	531	38	0.36
#A3	P01011-1	5.33	47651	SERPINA3	AACT	Alpha-1-antichymotrypsin isoform Iso 1	3.70-4.45	64000-83000	31405	481	30.81
#A4	P01011-1	5.33	47651	SERPINA3	AACT	Alpha-1-antichymotrypsin isoform Iso 1	3.70-4.45	52000-64000	21338	757	90.16
#B3	P01011-1	5.33	47651	SERPINA3	AACT	Alpha-1-antichymotrypsin isoform Iso 1	4.45-5.11	64000-83000	6761	274	24.38
#B4	P01011-1	5.33	47651	SERPINA3	AACT	Alpha-1-antichymotrypsin isoform Iso 1	4.45-5.11	52000-64000	32366	490	113.23
#C8	Q15848-1	5.42	26414	ADIPOQ	ADIPO	Adiponectin isoform Iso 1	5.11-5.80	26000-30000	944	44	2.81
#B1	P43652-1	5.64	69069	AFM	AFAM	Afamin isoform Iso 1	4.45-5.11	116000-up	2486	104	2.96
#B2	P43652-1	5.64	69069	AFM	AFAM	Afamin isoform Iso 1	4.45-5.11	83000-116000	3460	117	3.17
#B3	P43652-1	5.64	69069	AFM	AFAM	Afamin isoform Iso 1	4.45-5.11	64000-83000	6047	235	7.1
#C1	P43652-1	5.64	69069	AFM	AFAM	Afamin isoform Iso 1	5.11-5.80	116000-up	2468	89	2.96
#C2	P43652-1	5.64	69069	AFM	AFAM	Afamin isoform Iso 1	5.11-5.80	83000-116000	4719	158	5.6
#C3	P43652-1	5.64	69069	AFM	AFAM	Afamin isoform Iso 1	5.11-5.80	64000-83000	4525	159	7.52
#D2	P43652-1	5.64	69069	AFM	AFAM	Afamin isoform Iso 1	5.80-6.30	83000-116000	1065	50	1.15
#D3	P43652-1	5.64	69069	AFM	AFAM	Afamin isoform Iso 1	5.80-6.30	64000-83000	1576	73	1.92
#E2	P43652-1	5.64	69069	AFM	AFAM	Afamin isoform Iso 1	6.30-6.88	83000-116000	1858	43	1.04
#E3	P43652-1	5.64	69069	AFM	AFAM	Afamin isoform Iso 1	6.30-6.88	64000-83000	1614	76	2.58
#D3	P02768-1	5.92	69367	ALB	ALBU	Serum albumin isoform Iso 1	5.80-6.30	64000-83000	11431	351	44.06
#D4	P02768-1	5.92	69367	ALB	ALBU	Serum albumin isoform Iso 1	5.80-6.30	52000-64000	19073	829	342.37
#E3	P02768-1	5.92	69367	ALB	ALBU	Serum albumin isoform Iso 1	6.30-6.88	64000-83000	4377	158	7.87
#E4	P02768-1	5.92	69367	ALB	ALBU	Serum albumin isoform Iso 1	6.30-6.88	52000-64000	2366	114	6.24
#A8	P02760-1	6.13	20847	AMBP AA 20-203	AMBP AA 20-203 – alpha-1-microglobulin	Protein AMBP (alpha-1-microglobulin)	3.70-4.45	26000-30000	410	26	1.69
#B8	P02760-1	6.13	20847	AMBP AA 20-203	AMBP AA 20-203 – alpha-1-microglobulin	Protein AMBP (alpha-1-microglobulin)	4.45-5.11	26000-30000	4843	116	3.62
#C8	P02760-1	6.13	20847	AMBP AA 20-203	AMBP AA 20-203 – alpha-1-microglobulin	Protein AMBP (alpha-1-microglobulin)	5.11-5.80	26000-30000	2320	66	4.53
#B1	P02760-1	4.89	15974	AMBP AA 206-352	AMBP AA 206-352 - inter-alpha-trypsin inhibitor light chain/bikunin	Protein AMBP (inter-alpha-trypsin inhibitor light chain/bikunin)	4.45-5.11	116000-up	1745	74	2.86
#B2	P02760-1	4.89	15974	AMBP AA 206-352	AMBP AA 206-352 - inter-alpha-trypsin inhibitor light chain/bikunin	Protein AMBP (inter-alpha-trypsin inhibitor light chain/bikunin)	4.45-5.11	83000-116000	2394	73	1.94
#C1	P02760-1	4.89	15974	AMBP AA 206-352	AMBP AA 206-352 - inter-alpha-trypsin inhibitor light chain/bikunin	Protein AMBP (inter-alpha-trypsin inhibitor light chain/bikunin)	5.11-5.80	116000-up	1946	74	1.94
#C2	P02760-1	4.89	15974	AMBP AA 206-352	AMBP AA 206-352 - inter-alpha-trypsin inhibitor light chain/bikunin	Protein AMBP (inter-alpha-trypsin inhibitor light chain/bikunin)	5.11-5.80	83000-116000	3892	92	2.86
#D1	P02760-1	4.89	15974	AMBP AA 206-352	AMBP AA 206-352 - inter-alpha-trypsin inhibitor light chain/bikunin	Protein AMBP (inter-alpha-trypsin inhibitor light chain/bikunin)	5.80-6.30	116000-up	1771	62	1.69
#A4	P01019-1	5.87	53154	AGT	ANGT	Angiotensinogen isoform Iso 1	3.70-4.45	52000-64000	1036	42	1.58
#B4	P01019-1	5.87	53154	AGT	ANGT	Angiotensinogen isoform Iso 1	4.45-5.11	52000-64000	3340	116	6.14
#C4	P01019-1	5.87	53154	AGT	ANGT	Angiotensinogen isoform Iso 1	5.11-5.80	52000-64000	1877	56	2.39
#B3	P01008-1	6.32	52602	SERPINC1	ANT3	Antithrombin-III isoform Iso 1	4.45-5.11	64000-83000	4292	170	13.14
#B4	P01008-1	6.32	52602	SERPINC1	ANT3	Antithrombin-III isoform Iso 1	4.45-5.11	52000-64000	9631	284	28.86
#C3	P01008-1	6.32	52602	SERPINC1	ANT3	Antithrombin-III isoform Iso 1	5.11-5.80	64000-83000	10401	252	38.18
#C4	P01008-1	6.32	52602	SERPINC1	ANT3	Antithrombin-III isoform Iso 1	5.11-5.80	52000-64000	23576	620	162.13
#D3	P01008-1	6.32	52602	SERPINC1	ANT3	Antithrombin-III isoform Iso 1	5.80-6.30	64000-83000	1322	58	4.85
#D4	P01008-1	6.32	52602	SERPINC1	ANT3	Antithrombin-III isoform Iso 1	5.80-6.30	52000-64000	4426	171	26.9
#E4	P01008-1	6.32	52602	SERPINC1	ANT3	Antithrombin-III isoform Iso 1	6.30-6.88	52000-64000	6333	221	20.26
#B9	P02647-1	5.56	30778	APOA1	APOA1	Apolipoprotein A-I isoform Iso 1	4.45-5.11	21000-26000	1143	38	4.07
#C9	P02647-1	5.56	30778	APOA1	APOA1	Apolipoprotein A-I isoform Iso 1	5.11-5.80	21000-26000	4704	170	39.86
#D7	P02647-1	5.56	30778	APOA1	APOA1	Apolipoprotein A-I isoform Iso 1	5.80-6.30	30000-35000	567	25	2.19
#E9	P02647-1	5.56	30778	APOA1	APOA1	Apolipoprotein A-I isoform Iso 1	6.30-6.88	21000-26000	588	34	2.58
#A12	P02652-1	6.27	11175	APOA2	APOA2	Apolipoprotein A-II isoform Iso 1	3.70-4.45	6000-15000	209	10	2.34
#B12	P02652-1	6.27	11175	APOA2	APOA2	Apolipoprotein A-II isoform Iso 1	4.45-5.11	6000-15000	599	25	14.08
#C12	P02652-1	6.27	11175	APOA2	APOA2	Apolipoprotein A-II isoform Iso 1	5.11-5.80	6000-15000	272	8	1.47
#B5	P06727-1	5.28	45399	APOA4	APOA4	Apolipoprotein A-IV isoform Iso 1	4.45-5.11	40000-52000	2235	114	8.94
#B6	P06727-1	5.28	45399	APOA4	APOA4	Apolipoprotein A-IV isoform Iso 1	4.45-5.11	35000-40000	6738	241	43.74
#C5	P06727-1	5.28	45399	APOA4	APOA4	Apolipoprotein A-IV isoform Iso 1	5.11-5.80	40000-52000	1961	102	6.84
#C6	P06727-1	5.28	45399	APOA4	APOA4	Apolipoprotein A-IV isoform Iso 1	5.11-5.80	35000-40000	7835	326	55.74
#D5	P06727-1	5.28	45399	APOA4	APOA4	Apolipoprotein A-IV isoform Iso 1	5.80-6.30	40000-52000	651	55	4.71
#D6	P06727-1	5.28	45399	APOA4	APOA4	Apolipoprotein A-IV isoform Iso 1	5.80-6.30	35000-40000	2450	146	16.3
#B1	P04114-1	6.58	515605	APOB	APOB	Apolipoprotein B-100 isoform Iso 1	4.45-5.11	116000-up	11352	477	2.4
#C1	P04114-1	6.58	515605	APOB	APOB	Apolipoprotein B-100 isoform Iso 1	5.11-5.80	116000-up	16255	691	4.01
#D1	P04114-1	6.58	515605	APOB	APOB	Apolipoprotein B-100 isoform Iso 1	5.80-6.30	116000-up	23014	753	4.62
#E1	P04114-1	6.58	515605	APOB	APOB	Apolipoprotein B-100 isoform Iso 1	6.30-6.88	116000-up	18368	781	4.54
#F1	P04114-1	6.58	515605	APOB	APOB	Apolipoprotein B-100 isoform Iso 1	6.88-7.82	116000-up	8253	448	1.91
#F12	P02654-1	8.01	9332	APOC1	APOC1	Apolipoprotein C-I	6.88-7.82	6000-15000	Infinity	2	0.389495
#G12	P02654-1	8.01	9332	APOC1	APOC1	Apolipoprotein C-I	7.82-8.86	6000-15000	Infinity	8	2.72759
#H11	P02654-1	8.01	9332	APOC1	APOC1	Apolipoprotein C-I	8.86-9.89	15000-18000	Infinity	3	0.637894
#H12	P02654-1	8.01	9332	APOC1	APOC1	Apolipoprotein C-I	8.86-9.89	6000-15000	Infinity	4	0.930698
#A12	P02655-1	4.64	11284	APOC2	APOC2	Apolipoprotein C-II isoform Iso 1	3.70-4.45	6000-15000	334	12	3.51
#B12	P02655-1	4.64	11284	APOC2	APOC2	Apolipoprotein C-II isoform Iso 1	4.45-5.11	6000-15000	135	9	2.34
#A12	P02656-1	5.23	10852	APOC3	APOC3	Apolipoprotein C-III isoform Iso 1	3.70-4.45	6000-15000	150	4	0.87
#B12	P02656-1	5.23	10852	APOC3	APOC3	Apolipoprotein C-III isoform Iso 1	4.45-5.11	6000-15000	128	7	0.87
#G11	P55056-1	9.19	14553	APOC4	APOC4	Apolipoprotein C-IV	7.82-8.86	15000-18000	Infinity	3	0.43845
#G12	P55056-1	9.19	14553	APOC4	APOC4	Apolipoprotein C-IV	7.82-8.86	6000-15000	Infinity	4	0.623777
#H11	P55056-1	9.19	14553	APOC4	APOC4	Apolipoprotein C-IV	8.86-9.89	15000-18000	Infinity	6	1.06914
#H12	P55056-1	9.19	14553	APOC4	APOC4	Apolipoprotein C-IV	8.86-9.89	6000-15000	Infinity	6	1.06914
#A8	P05090-1	5.06	21276	APOD	APOD	Apolipoprotein D	3.70-4.45	26000-30000	33	2	0.39
#B8	P05090-1	5.06	21276	APOD	APOD	Apolipoprotein D	4.45-5.11	26000-30000	35	1	0.18
#D3	P05090-1	5.06	21276	APOD	APOD	Apolipoprotein D	5.80-6.30	64000-83000	37	1	0.18
#G11	P05090-1	5.06	21276	APOD	APOD	Apolipoprotein D	7.82-8.86	15000-18000	29	1	0.18
#B7	P02649-1	5.65	36154	APOE	APOE	Apolipoprotein E isoform Iso 1	4.45-5.11	30000-35000	1690	37	3.39
#C6	P02649-1	5.65	36154	APOE	APOE	Apolipoprotein E isoform Iso 1	5.11-5.80	35000-40000	679	40	3.39
#C7	P02649-1	5.65	36154	APOE	APOE	Apolipoprotein E isoform Iso 1	5.11-5.80	30000-35000	2012	123	14.81
#C8	P02649-1	5.65	36154	APOE	APOE	Apolipoprotein E isoform Iso 1	5.11-5.80	26000-30000	887	34	1.96
#D7	P02649-1	5.65	36154	APOE	APOE	Apolipoprotein E isoform Iso 1	5.80-6.30	30000-35000	427	21	1.96
#D8	P02649-1	5.65	36154	APOE	APOE	Apolipoprotein E isoform Iso 1	5.80-6.30	26000-30000	114	15	1.43
#E7	P02649-1	5.65	36154	APOE	APOE	Apolipoprotein E isoform Iso 1	6.30-6.88	30000-35000	384	34	1.96
#A11	Q13790-1	5.42	35399	APOF	APOF	Apolipoprotein F (APOF_HUMAN)	3.70-4.45	15000-18000	Infinity	1	0.0964782
#A8	Q13790-1	5.42	35399	APOF	APOF	Apolipoprotein F (APOF_HUMAN)	3.70-4.45	26000-30000	Infinity	2	0.202264
#A9	Q13790-1	5.42	35399	APOF	APOF	Apolipoprotein F (APOF_HUMAN)	3.70-4.45	21000-26000	Infinity	1	0.0964782
#B8	Q13790-1	5.42	35399	APOF	APOF	Apolipoprotein F (APOF_HUMAN)	4.45-5.11	26000-30000	Infinity	1	0.0964782
#B9	Q13790-1	5.42	35399	APOF	APOF	Apolipoprotein F (APOF_HUMAN)	4.45-5.11	21000-26000	Infinity	1	0.0964782
#C4	P02749-1	8.34	38298	APOH	APOH	Beta-2-glycoprotein 1 isoform Iso 1	5.11-5.80	52000-64000	1581	57	3.91
#D4	P02749-1	8.34	38298	APOH	APOH	Beta-2-glycoprotein 1 isoform Iso 1	5.80-6.30	52000-64000	2254	88	8.45
#E4	P02749-1	8.34	38298	APOH	APOH	Beta-2-glycoprotein 1 isoform Iso 1	6.30-6.88	52000-64000	3957	186	23.08
#F4	P02749-1	8.34	38298	APOH	APOH	Beta-2-glycoprotein 1 isoform Iso 1	6.88-7.82	52000-64000	2359	100	17.18
#C6	O14791-1	5.6	43974	APOL1	APOL1	Apolipoprotein L1 isoform Iso 1	5.11-5.80	35000-40000	14	1	0.09
#D6	O14791-1	5.6	43974	APOL1	APOL1	Apolipoprotein L1 isoform Iso 1	5.80-6.30	35000-40000	42	8	0.09
#B9	O95445-1	5.66	21253	APOM	APOM	Apolipoprotein M isoform Iso 1	4.45-5.11	21000-26000	278	20	5.22
#C9	O95445-1	5.66	21253	APOM	APOM	Apolipoprotein M isoform Iso 1	5.11-5.80	21000-26000	373	20	4.27
#H7	P02745-1	9.26	26017	C1QA	C1QA	Complement C1q subcomponent subunit A isoform Iso 1	8.86-9.89	30000-35000	193	27	2.37
#H8	P02745-1	9.26	26017	C1QA	C1QA	Complement C1q subcomponent subunit A isoform Iso 1	8.86-9.89	26000-30000	1572	63	5.61
#G6	P02746-1	8.83	26722	C1QB	C1QB	Complement C1q subcomponent subunit B isoform Iso 1	7.82-8.86	35000-40000	722	40	2.27
#G7	P02746-1	8.83	26722	C1QB	C1QB	Complement C1q subcomponent subunit B isoform Iso 1	7.82-8.86	30000-35000	209	29	1.51
#G8	P02746-1	8.83	26722	C1QB	C1QB	Complement C1q subcomponent subunit B isoform Iso 1	7.82-8.86	26000-30000	810	92	9.7
#H6	P02746-1	8.83	26722	C1QB	C1QB	Complement C1q subcomponent subunit B isoform Iso 1	8.86-9.89	35000-40000	5750	70	6.21
#H7	P02746-1	8.83	26722	C1QB	C1QB	Complement C1q subcomponent subunit B isoform Iso 1	8.86-9.89	30000-35000	457	34	3.86
#H8	P02746-1	8.83	26722	C1QB	C1QB	Complement C1q subcomponent subunit B isoform Iso 1	8.86-9.89	26000-30000	3194	83	11.21
#A9	P02747-1	8.61	25774	C1QC	C1QC	Complement C1q subcomponent subunit C isoform Iso 1	3.70-4.45	21000-26000	425	15	1.29
#B9	P02747-1	8.61	25774	C1QC	C1QC	Complement C1q subcomponent subunit C isoform Iso 1	4.45-5.11	21000-26000	264	11	0.99
#C7	P02747-1	8.61	25774	C1QC	C1QC	Complement C1q subcomponent subunit C isoform Iso 1	5.11-5.80	30000-35000	132	4	0.32
#C8	P02747-1	8.61	25774	C1QC	C1QC	Complement C1q subcomponent subunit C isoform Iso 1	5.11-5.80	26000-30000	194	8	0.99
#C9	P02747-1	8.61	25774	C1QC	C1QC	Complement C1q subcomponent subunit C isoform Iso 1	5.11-5.80	21000-26000	236	8	0.51
#E8	P02747-1	8.61	25774	C1QC	C1QC	Complement C1q subcomponent subunit C isoform Iso 1	6.30-6.88	26000-30000	160	7	0.73
#E9	P02747-1	8.61	25774	C1QC	C1QC	Complement C1q subcomponent subunit C isoform Iso 1	6.30-6.88	21000-26000	387	17	1.29
#F7	P02747-1	8.61	25774	C1QC	C1QC	Complement C1q subcomponent subunit C isoform Iso 1	6.88-7.82	30000-35000	147	9	0.99
#F8	P02747-1	8.61	25774	C1QC	C1QC	Complement C1q subcomponent subunit C isoform Iso 1	6.88-7.82	26000-30000	660	22	1.62
#F9	P02747-1	8.61	25774	C1QC	C1QC	Complement C1q subcomponent subunit C isoform Iso 1	6.88-7.82	21000-26000	718	25	1.29
#G1	P02747-1	8.61	25774	C1QC	C1QC	Complement C1q subcomponent subunit C isoform Iso 1	7.82-8.86	116000-up	747	27	1.62
#G2	P02747-1	8.61	25774	C1QC	C1QC	Complement C1q subcomponent subunit C isoform Iso 1	7.82-8.86	83000-116000	416	20	1.29
#G3	P02747-1	8.61	25774	C1QC	C1QC	Complement C1q subcomponent subunit C isoform Iso 1	7.82-8.86	64000-83000	440	18	0.99
#G4	P02747-1	8.61	25774	C1QC	C1QC	Complement C1q subcomponent subunit C isoform Iso 1	7.82-8.86	52000-64000	463	19	1.29
#G5	P02747-1	8.61	25774	C1QC	C1QC	Complement C1q subcomponent subunit C isoform Iso 1	7.82-8.86	40000-52000	373	12	0.99
#G6	P02747-1	8.61	25774	C1QC	C1QC	Complement C1q subcomponent subunit C isoform Iso 1	7.82-8.86	35000-40000	494	19	1.29
#G7	P02747-1	8.61	25774	C1QC	C1QC	Complement C1q subcomponent subunit C isoform Iso 1	7.82-8.86	30000-35000	600	24	1.29
#G8	P02747-1	8.61	25774	C1QC	C1QC	Complement C1q subcomponent subunit C isoform Iso 1	7.82-8.86	26000-30000	1087	37	2.45
#G9	P02747-1	8.61	25774	C1QC	C1QC	Complement C1q subcomponent subunit C isoform Iso 1	7.82-8.86	21000-26000	1384	43	1.62
#H9	P02747-1	8.61	25774	C1QC	C1QC	Complement C1q subcomponent subunit C isoform Iso 1	8.86-9.89	21000-26000	234	13	0.99
#C2	P00736-1	5.82	80119	C1R	C1R	Complement C1r subcomponent isoform Iso 1	5.11-5.80	83000-116000	1185	53	2.24
#C3	P00736-1	5.82	80119	C1R	C1R	Complement C1r subcomponent isoform Iso 1	5.11-5.80	64000-83000	3311	129	5.4
#D3	P00736-1	5.82	80119	C1R	C1R	Complement C1r subcomponent isoform Iso 1	5.80-6.30	64000-83000	2228	82	4.34
#A2	P09871-1	4.85	76684	C1S	C1S	Complement C1s subcomponent isoform Iso 1	3.70-4.45	83000-116000	1579	65	3.76
#A3	P09871-1	4.85	76684	C1S	C1S	Complement C1s subcomponent isoform Iso 1	3.70-4.45	64000-83000	2092	78	4.48
#B2	P09871-1	4.85	76684	C1S	C1S	Complement C1s subcomponent isoform Iso 1	4.45-5.11	83000-116000	1415	64	3.33
#B3	P09871-1	4.85	76684	C1S	C1S	Complement C1s subcomponent isoform Iso 1	4.45-5.11	64000-83000	5324	199	10.15
#C3	P04003-1	7.15	67033	C4BPA	C4BPA	C4b-binding protein alpha chain isoform Iso 1	5.11-5.80	64000-83000	362	24	1.5
#C4	P04003-1	7.15	67033	C4BPA	C4BPA	C4b-binding protein alpha chain isoform Iso 1	5.11-5.80	52000-64000	436	26	1.37
#D3	P04003-1	7.15	67033	C4BPA	C4BPA	C4b-binding protein alpha chain isoform Iso 1	5.80-6.30	64000-83000	3107	127	6.35
#D4	P04003-1	7.15	67033	C4BPA	C4BPA	C4b-binding protein alpha chain isoform Iso 1	5.80-6.30	52000-64000	2015	92	4.04
#E4	P04003-1	7.15	67033	C4BPA	C4BPA	C4b-binding protein alpha chain isoform Iso 1	6.30-6.88	52000-64000	2112	107	5.26
#E8	P00915-1	6.59	28870	CA1	CAH1	Carbonic anhydrase 1 isoform Iso 1	6.30-6.88	26000-30000	471	21	2.03
#F8	P00915-1	6.59	28870	CA1	CAH1	Carbonic anhydrase 1 isoform Iso 1	6.88-7.82	26000-30000	548	31	2.88
#A3	P08185-1	5.64	45141	SERPINA6	CBG	Corticosteroid-binding globulin isoform Iso 1	3.70-4.45	64000-83000	2356	55	2.04
#A4	P08185-1	5.64	45141	SERPINA6	CBG	Corticosteroid-binding globulin isoform Iso 1	3.70-4.45	52000-64000	1818	68	2.29
#B3	P08185-1	5.64	45141	SERPINA6	CBG	Corticosteroid-binding globulin isoform Iso 1	4.45-5.11	64000-83000	1084	45	2.29
#B4	P08185-1	5.64	45141	SERPINA6	CBG	Corticosteroid-binding globulin isoform Iso 1	4.45-5.11	52000-64000	3657	81	5.72
#E5	P15169-1	6.86	52286	CPN1	CBPN	Carboxypeptidase N catalytic chain isoform Iso 1	6.30-6.88	40000-52000	2170	72	3.88
#F4	P15169-1	6.86	52286	CPN1	CBPN	Carboxypeptidase N catalytic chain isoform Iso 1	6.88-7.82	52000-64000	142	5	0.23
#F5	P15169-1	6.86	52286	CPN1	CBPN	Carboxypeptidase N catalytic chain isoform Iso 1	6.88-7.82	40000-52000	1407	51	3.25
#B4	P08571-1	5.84	40076	CD14	CD14	Monocyte differentiation antigen CD14 isoform Iso 1	4.45-5.11	52000-64000	796	30	1.64
#B5	P08571-1	5.84	40076	CD14	CD14	Monocyte differentiation antigen CD14 isoform Iso 1	4.45-5.11	40000-52000	657	37	1.89
#C4	P08571-1	5.84	40076	CD14	CD14	Monocyte differentiation antigen CD14 isoform Iso 1	5.11-5.80	52000-64000	699	30	1.03
#C5	P08571-1	5.84	40076	CD14	CD14	Monocyte differentiation antigen CD14 isoform Iso 1	5.11-5.80	40000-52000	2020	66	3.49
#D5	P08571-1	5.84	40076	CD14	CD14	Monocyte differentiation antigen CD14 isoform Iso 1	5.80-6.30	40000-52000	203	11	0.7
#B1	P00450-1	5.44	122205	CP	CERU	Ceruloplasmin isoform Iso 1	4.45-5.11	116000-up	13394	427	15.58
#B2	P00450-1	5.44	122205	CP	CERU	Ceruloplasmin isoform Iso 1	4.45-5.11	83000-116000	22739	648	32.7
#C1	P00450-1	5.44	122205	CP	CERU	Ceruloplasmin isoform Iso 1	5.11-5.80	116000-up	18314	602	44.3
#C2	P00450-1	5.44	122205	CP	CERU	Ceruloplasmin isoform Iso 1	5.11-5.80	83000-116000	35368	1116	130.28
#D1	P00450-1	5.44	122205	CP	CERU	Ceruloplasmin isoform Iso 1	5.80-6.30	116000-up	12913	380	19.39
#D2	P00450-1	5.44	122205	CP	CERU	Ceruloplasmin isoform Iso 1	5.80-6.30	83000-116000	10978	436	18.22
#D2	P00751-1	6.67	85533	CFB	CFAB	Complement factor B isoform Iso 1	5.80-6.30	83000-116000	3553	168	4.54
#D3	P00751-1	6.67	85533	CFB	CFAB	Complement factor B isoform Iso 1	5.80-6.30	64000-83000	10344	290	10.76
#E1	P00751-1	6.67	85533	CFB	CFAB	Complement factor B isoform Iso 1	6.30-6.88	116000-up	3174	145	4.78
#E2	P00751-1	6.67	85533	CFB	CFAB	Complement factor B isoform Iso 1	6.30-6.88	83000-116000	13005	227	8.15
#E3	P00751-1	6.67	85533	CFB	CFAB	Complement factor B isoform Iso 1	6.30-6.88	64000-83000	16705	511	36.86
#F3	P00751-1	6.67	85533	CFB	CFAB	Complement factor B isoform Iso 1	6.88-7.82	64000-83000	12977	229	5.28
#F9	P00746-1	7.65	27033	CFD	CFAD	Complement factor D isoform Iso 1	6.88-7.82	21000-26000	1942	62	4.36
#B1	P08603-1	6.21	139096	CFH	CFAH	Complement factor H isoform Iso 1	4.45-5.11	116000-up	4733	194	3.24
#B2	P08603-1	6.21	139096	CFH	CFAH	Complement factor H isoform Iso 1	4.45-5.11	83000-116000	5266	208	4.89
#C1	P08603-1	6.21	139096	CFH	CFAH	Complement factor H isoform Iso 1	5.11-5.80	116000-up	10061	426	9.29
#C2	P08603-1	6.21	139096	CFH	CFAH	Complement factor H isoform Iso 1	5.11-5.80	83000-116000	17321	609	12.59
#D1	P08603-1	6.21	139096	CFH	CFAH	Complement factor H isoform Iso 1	5.80-6.30	116000-up	9662	373	8.29
#D2	P08603-1	6.21	139096	CFH	CFAH	Complement factor H isoform Iso 1	5.80-6.30	83000-116000	7508	389	6.98
#E1	P08603-1	6.21	139096	CFH	CFAH	Complement factor H isoform Iso 1	6.30-6.88	116000-up	6759	310	5.2
#E2	P08603-1	6.21	139096	CFH	CFAH	Complement factor H isoform Iso 1	6.30-6.88	83000-116000	13337	297	5.04
#F1	P08603-1	6.21	139096	CFH	CFAH	Complement factor H isoform Iso 1	6.88-7.82	116000-up	3447	214	3.57
#F2	P08603-1	6.21	139096	CFH	CFAH	Complement factor H isoform Iso 1	6.88-7.82	83000-116000	3009	178	1.97
#G1	P08603-1	6.21	139096	CFH	CFAH	Complement factor H isoform Iso 1	7.82-8.86	116000-up	15125	163	2.05
#H1	P08603-1	6.21	139096	CFH	CFAH	Complement factor H isoform Iso 1	8.86-9.89	116000-up	4013	162	1.69
#B5	P05156-1	7.72	65750	CFI	CFAI	Complement factor I isoform Iso 1	4.45-5.11	40000-52000	1019	49	2.05
#B6	P05156-1	7.72	65750	CFI	CFAI	Complement factor I isoform Iso 1	4.45-5.11	35000-40000	2255	62	1.46
#B7	P05156-1	7.72	65750	CFI	CFAI	Complement factor I isoform Iso 1	4.45-5.11	30000-35000	1413	74	1.46
#C5	P05156-1	7.72	65750	CFI	CFAI	Complement factor I isoform Iso 1	5.11-5.80	40000-52000	7195	213	5.75
#C6	P05156-1	7.72	65750	CFI	CFAI	Complement factor I isoform Iso 1	5.11-5.80	35000-40000	2404	84	3.66
#C7	P05156-1	7.72	65750	CFI	CFAI	Complement factor I isoform Iso 1	5.11-5.80	30000-35000	1212	63	1.74
#D5	P05156-1	7.72	65750	CFI	CFAI	Complement factor I isoform Iso 1	5.80-6.30	40000-52000	4723	237	6.12
#D6	P05156-1	7.72	65750	CFI	CFAI	Complement factor I isoform Iso 1	5.80-6.30	35000-40000	2469	85	2.39
#E5	P05156-1	7.72	65750	CFI	CFAI	Complement factor I isoform Iso 1	6.30-6.88	40000-52000	1427	81	2.05
#A2	P06276-1	7.12	68418	BCHE	CHLE	Cholinesterase isoform Iso 1	3.70-4.45	83000-116000	128	5	0.24
#B2	P06276-1	7.12	68418	BCHE	CHLE	Cholinesterase isoform Iso 1	4.45-5.11	83000-116000	705	29	0.99
#B3	P06276-1	7.12	68418	BCHE	CHLE	Cholinesterase isoform Iso 1	4.45-5.11	64000-83000	518	22	1.1
#A6	P10909-1	5.88	52495	CLU	CLUS	Clusterin isoform Iso 1	3.70-4.45	35000-40000	3298	117	8.63
#A7	P10909-1	5.88	52495	CLU	CLUS	Clusterin isoform Iso 1	3.70-4.45	30000-35000	1968	69	4.56
#B5	P10909-1	5.88	52495	CLU	CLUS	Clusterin isoform Iso 1	4.45-5.11	40000-52000	119	4	0.23
#B6	P10909-1	5.88	52495	CLU	CLUS	Clusterin isoform Iso 1	4.45-5.11	35000-40000	6222	231	20.95
#B7	P10909-1	5.88	52495	CLU	CLUS	Clusterin isoform Iso 1	4.45-5.11	30000-35000	4066	145	14.57
#A4	Q96KN2-1	5.14	56706	CNDP1	CNDP1	Beta-Ala-His dipeptidase isoform Iso 1	3.70-4.45	52000-64000	323	12	0.66
#B4	Q96KN2-1	5.14	56706	CNDP1	CNDP1	Beta-Ala-His dipeptidase isoform Iso 1	4.45-5.11	52000-64000	855	37	2.14
#D2	P06681-1	7.23	83268	C2	CO2	Complement C2 isoform Iso 1	5.80-6.30	83000-116000	2429	87	3.79
#D3	P06681-1	7.23	83268	C2	CO2	Complement C2 isoform Iso 1	5.80-6.30	64000-83000	1596	60	2.69
#E2	P06681-1	7.23	83268	C2	CO2	Complement C2 isoform Iso 1	6.30-6.88	83000-116000	3392	127	5.22
#E3	P06681-1	7.23	83268	C2	CO2	Complement C2 isoform Iso 1	6.30-6.88	64000-83000	2827	103	3.59
#F2	P06681-1	7.23	83268	C2	CO2	Complement C2 isoform Iso 1	6.88-7.82	83000-116000	945	43	1.1
#F3	P06681-1	7.23	83268	C2	CO2	Complement C2 isoform Iso 1	6.88-7.82	64000-83000	727	32	1.19
#B1	P01024-1	6.02	187148	C3	CO3	Complement C3 isoform Iso 1	4.45-5.11	116000-up	1879	72	0.53
#B2	P01024-1	6.02	187148	C3	CO3	Complement C3 isoform Iso 1	4.45-5.11	83000-116000	3772	84	0.5
#B3	P01024-1	6.02	187148	C3	CO3	Complement C3 isoform Iso 1	4.45-5.11	64000-83000	1461	51	0.47
#B4	P01024-1	6.02	187148	C3	CO3	Complement C3 isoform Iso 1	4.45-5.11	52000-64000	1296	43	0.39
#B5	P01024-1	6.02	187148	C3	CO3	Complement C3 isoform Iso 1	4.45-5.11	40000-52000	2494	110	0.89
#B6	P01024-1	6.02	187148	C3	CO3	Complement C3 isoform Iso 1	4.45-5.11	35000-40000	6299	174	1.63
#B7	P01024-1	6.02	187148	C3	CO3	Complement C3 isoform Iso 1	4.45-5.11	30000-35000	2961	147	0.86
#C1	P01024-1	6.02	187148	C3	CO3	Complement C3 isoform Iso 1	5.11-5.80	116000-up	1874	67	0.53
#C2	P01024-1	6.02	187148	C3	CO3	Complement C3 isoform Iso 1	5.11-5.80	83000-116000	4020	69	0.56
#C3	P01024-1	6.02	187148	C3	CO3	Complement C3 isoform Iso 1	5.11-5.80	64000-83000	566	28	0.26
#C4	P01024-1	6.02	187148	C3	CO3	Complement C3 isoform Iso 1	5.11-5.80	52000-64000	703	24	0.14
#C5	P01024-1	6.02	187148	C3	CO3	Complement C3 isoform Iso 1	5.11-5.80	40000-52000	950	49	0.53
#C6	P01024-1	6.02	187148	C3	CO3	Complement C3 isoform Iso 1	5.11-5.80	35000-40000	1747	72	0.72
#D1	P01024-1	6.02	187148	C3	CO3	Complement C3 isoform Iso 1	5.80-6.30	116000-up	4731	163	1.95
#D2	P01024-1	6.02	187148	C3	CO3	Complement C3 isoform Iso 1	5.80-6.30	83000-116000	366	27	0.34
#D5	P01024-1	6.02	187148	C3	CO3	Complement C3 isoform Iso 1	5.80-6.30	40000-52000	640	31	0.29
#D6	P01024-1	6.02	187148	C3	CO3	Complement C3 isoform Iso 1	5.80-6.30	35000-40000	4678	99	0.62
#D7	P01024-1	6.02	187148	C3	CO3	Complement C3 isoform Iso 1	5.80-6.30	30000-35000	3321	132	1.84
#A3	P0C0L4-1	6.66	192785	C4A	CO4A	Complement C4-A isoform Iso 1	3.70-4.45	64000-83000	8851	207	2.65
#A4	P0C0L4-1	6.66	192785	C4A	CO4A	Complement C4-A isoform Iso 1	3.70-4.45	52000-64000	4842	220	2.08
#A8	P0C0L4-1	6.66	192785	C4A	CO4A	Complement C4-A isoform Iso 1	3.70-4.45	26000-30000	2517	146	1.24
#B1	P0C0L4-1	6.66	192785	C4A	CO4A	Complement C4-A isoform Iso 1	4.45-5.11	116000-up	6117	243	3.16
#B2	P0C0L4-1	6.66	192785	C4A	CO4A	Complement C4-A isoform Iso 1	4.45-5.11	83000-116000	8952	274	2.79
#B3	P0C0L4-1	6.66	192785	C4A	CO4A	Complement C4-A isoform Iso 1	4.45-5.11	64000-83000	6962	242	4.62
#B4	P0C0L4-1	6.66	192785	C4A	CO4A	Complement C4-A isoform Iso 1	4.45-5.11	52000-64000	5244	189	2.26
#B5	P0C0L4-1	6.66	192785	C4A	CO4A	Complement C4-A isoform Iso 1	4.45-5.11	40000-52000	5661	227	1.42
#B6	P0C0L4-1	6.66	192785	C4A	CO4A	Complement C4-A isoform Iso 1	4.45-5.11	35000-40000	15164	416	2.02
#B8	P0C0L4-1	6.66	192785	C4A	CO4A	Complement C4-A isoform Iso 1	4.45-5.11	26000-30000	3052	122	1
#C1	P0C0L4-1	6.66	192785	C4A	CO4A	Complement C4-A isoform Iso 1	5.11-5.80	116000-up	10335	390	4.51
#C2	P0C0L4-1	6.66	192785	C4A	CO4A	Complement C4-A isoform Iso 1	5.11-5.80	83000-116000	14464	300	4.02
#C3	P0C0L4-1	6.66	192785	C4A	CO4A	Complement C4-A isoform Iso 1	5.11-5.80	64000-83000	14892	388	5.78
#C4	P0C0L4-1	6.66	192785	C4A	CO4A	Complement C4-A isoform Iso 1	5.11-5.80	52000-64000	6181	222	2.26
#C5	P0C0L4-1	6.66	192785	C4A	CO4A	Complement C4-A isoform Iso 1	5.11-5.80	40000-52000	7488	231	1.75
#C6	P0C0L4-1	6.66	192785	C4A	CO4A	Complement C4-A isoform Iso 1	5.11-5.80	35000-40000	7122	251	2.2
#D1	P0C0L4-1	6.66	192785	C4A	CO4A	Complement C4-A isoform Iso 1	5.80-6.30	116000-up	10057	321	5.53
#D2	P0C0L4-1	6.66	192785	C4A	CO4A	Complement C4-A isoform Iso 1	5.80-6.30	83000-116000	5427	202	2.2
#D3	P0C0L4-1	6.66	192785	C4A	CO4A	Complement C4-A isoform Iso 1	5.80-6.30	64000-83000	15173	409	5.91
#D4	P0C0L4-1	6.66	192785	C4A	CO4A	Complement C4-A isoform Iso 1	5.80-6.30	52000-64000	4881	217	2.93
#D5	P0C0L4-1	6.66	192785	C4A	CO4A	Complement C4-A isoform Iso 1	5.80-6.30	40000-52000	1836	119	1.2
#D6	P0C0L4-1	6.66	192785	C4A	CO4A	Complement C4-A isoform Iso 1	5.80-6.30	35000-40000	9606	222	1.86
#E1	P0C0L4-1	6.66	192785	C4A	CO4A	Complement C4-A isoform Iso 1	6.30-6.88	116000-up	9498	329	4.62
#E2	P0C0L4-1	6.66	192785	C4A	CO4A	Complement C4-A isoform Iso 1	6.30-6.88	83000-116000	12817	248	2.86
#E4	P0C0L4-1	6.66	192785	C4A	CO4A	Complement C4-A isoform Iso 1	6.30-6.88	52000-64000	1382	93	1.04
#E5	P0C0L4-1	6.66	192785	C4A	CO4A	Complement C4-A isoform Iso 1	6.30-6.88	40000-52000	2477	144	1.51
#E6	P0C0L4-1	6.66	192785	C4A	CO4A	Complement C4-A isoform Iso 1	6.30-6.88	35000-40000	10420	535	3.66
#E7	P0C0L4-1	6.66	192785	C4A	CO4A	Complement C4-A isoform Iso 1	6.30-6.88	30000-35000	12517	621	2.26
#E8	P0C0L4-1	6.66	192785	C4A	CO4A	Complement C4-A isoform Iso 1	6.30-6.88	26000-30000	24298	652	1.75
#F1	P0C0L4-1	6.66	192785	C4A	CO4A	Complement C4-A isoform Iso 1	6.88-7.82	116000-up	13539	591	6.59
#F2	P0C0L4-1	6.66	192785	C4A	CO4A	Complement C4-A isoform Iso 1	6.88-7.82	83000-116000	8917	349	3.01
#F3	P0C0L4-1	6.66	192785	C4A	CO4A	Complement C4-A isoform Iso 1	6.88-7.82	64000-83000	29545	445	4.31
#F4	P0C0L4-1	6.66	192785	C4A	CO4A	Complement C4-A isoform Iso 1	6.88-7.82	52000-64000	4968	174	1.42
#F5	P0C0L4-1	6.66	192785	C4A	CO4A	Complement C4-A isoform Iso 1	6.88-7.82	40000-52000	6212	230	1.65
#F6	P0C0L4-1	6.66	192785	C4A	CO4A	Complement C4-A isoform Iso 1	6.88-7.82	35000-40000	13865	583	3.66
#F7	P0C0L4-1	6.66	192785	C4A	CO4A	Complement C4-A isoform Iso 1	6.88-7.82	30000-35000	9611	558	2.26
#F8	P0C0L4-1	6.66	192785	C4A	CO4A	Complement C4-A isoform Iso 1	6.88-7.82	26000-30000	27997	360	1.33
#G1	P0C0L4-1	6.66	192785	C4A	CO4A	Complement C4-A isoform Iso 1	7.82-8.86	116000-up	59363	523	5.17
#G2	P0C0L4-1	6.66	192785	C4A	CO4A	Complement C4-A isoform Iso 1	7.82-8.86	83000-116000	16619	519	4.41
#G3	P0C0L4-1	6.66	192785	C4A	CO4A	Complement C4-A isoform Iso 1	7.82-8.86	64000-83000	21198	684	5.06
#H1	P0C0L4-1	6.66	192785	C4A	CO4A	Complement C4-A isoform Iso 1	8.86-9.89	116000-up	2593	196	1.48
#H2	P0C0L4-1	6.66	192785	C4A	CO4A	Complement C4-A isoform Iso 1	8.86-9.89	83000-116000	9956	331	2.79
#H3	P0C0L4-1	6.66	192785	C4A	CO4A	Complement C4-A isoform Iso 1	8.86-9.89	64000-83000	9709	329	2.65
#A3	P0C0L5-1	6.89	192751	C4B	CO4B	Complement C4-B isoform Iso 1	3.70-4.45	64000-83000	10172	212	2.65
#A4	P0C0L5-1	6.89	192751	C4B	CO4B	Complement C4-B isoform Iso 1	3.70-4.45	52000-64000	5337	230	2.14
#B1	P0C0L5-1	6.89	192751	C4B	CO4B	Complement C4-B isoform Iso 1	4.45-5.11	116000-up	6978	257	3.66
#B2	P0C0L5-1	6.89	192751	C4B	CO4B	Complement C4-B isoform Iso 1	4.45-5.11	83000-116000	9459	280	3.01
#B3	P0C0L5-1	6.89	192751	C4B	CO4B	Complement C4-B isoform Iso 1	4.45-5.11	64000-83000	6316	290	4.84
#B4	P0C0L5-1	6.89	192751	C4B	CO4B	Complement C4-B isoform Iso 1	4.45-5.11	52000-64000	6036	202	2.45
#B5	P0C0L5-1	6.89	192751	C4B	CO4B	Complement C4-B isoform Iso 1	4.45-5.11	40000-52000	5822	224	1.51
#B6	P0C0L5-1	6.89	192751	C4B	CO4B	Complement C4-B isoform Iso 1	4.45-5.11	35000-40000	18315	477	2.26
#C1	P0C0L5-1	6.89	192751	C4B	CO4B	Complement C4-B isoform Iso 1	5.11-5.80	116000-up	10839	401	5.41
#C2	P0C0L5-1	6.89	192751	C4B	CO4B	Complement C4-B isoform Iso 1	5.11-5.80	83000-116000	14993	304	4.62
#C3	P0C0L5-1	6.89	192751	C4B	CO4B	Complement C4-B isoform Iso 1	5.11-5.80	64000-83000	15131	390	5.91
#C4	P0C0L5-1	6.89	192751	C4B	CO4B	Complement C4-B isoform Iso 1	5.11-5.80	52000-64000	6951	236	2.39
#C5	P0C0L5-1	6.89	192751	C4B	CO4B	Complement C4-B isoform Iso 1	5.11-5.80	40000-52000	7835	242	2.08
#C6	P0C0L5-1	6.89	192751	C4B	CO4B	Complement C4-B isoform Iso 1	5.11-5.80	35000-40000	8634	282	2.65
#D1	P0C0L5-1	6.89	192751	C4B	CO4B	Complement C4-B isoform Iso 1	5.80-6.30	116000-up	10892	333	6.18
#D2	P0C0L5-1	6.89	192751	C4B	CO4B	Complement C4-B isoform Iso 1	5.80-6.30	83000-116000	5524	202	2.52
#D3	P0C0L5-1	6.89	192751	C4B	CO4B	Complement C4-B isoform Iso 1	5.80-6.30	64000-83000	15481	414	6.45
#D4	P0C0L5-1	6.89	192751	C4B	CO4B	Complement C4-B isoform Iso 1	5.80-6.30	52000-64000	4983	219	2.94
#D5	P0C0L5-1	6.89	192751	C4B	CO4B	Complement C4-B isoform Iso 1	5.80-6.30	40000-52000	2037	121	1.37
#D6	P0C0L5-1	6.89	192751	C4B	CO4B	Complement C4-B isoform Iso 1	5.80-6.30	35000-40000	10919	220	1.97
#E1	P0C0L5-1	6.89	192751	C4B	CO4B	Complement C4-B isoform Iso 1	6.30-6.88	116000-up	9862	340	4.95
#E2	P0C0L5-1	6.89	192751	C4B	CO4B	Complement C4-B isoform Iso 1	6.30-6.88	83000-116000	13621	253	2.94
#E3	P0C0L5-1	6.89	192751	C4B	CO4B	Complement C4-B isoform Iso 1	6.30-6.88	64000-83000	9461	305	4.42
#E4	P0C0L5-1	6.89	192751	C4B	CO4B	Complement C4-B isoform Iso 1	6.30-6.88	52000-64000	1391	93	1.08
#E5	P0C0L5-1	6.89	192751	C4B	CO4B	Complement C4-B isoform Iso 1	6.30-6.88	40000-52000	2496	143	1.51
#E6	P0C0L5-1	6.89	192751	C4B	CO4B	Complement C4-B isoform Iso 1	6.30-6.88	35000-40000	10674	547	4.22
#F1	P0C0L5-1	6.89	192751	C4B	CO4B	Complement C4-B isoform Iso 1	6.88-7.82	116000-up	13667	593	6.88
#F2	P0C0L5-1	6.89	192751	C4B	CO4B	Complement C4-B isoform Iso 1	6.88-7.82	83000-116000	8934	348	3.09
#F3	P0C0L5-1	6.89	192751	C4B	CO4B	Complement C4-B isoform Iso 1	6.88-7.82	64000-83000	29580	445	4.32
#F5	P0C0L5-1	6.89	192751	C4B	CO4B	Complement C4-B isoform Iso 1	6.88-7.82	40000-52000	6619	236	1.76
#F6	P0C0L5-1	6.89	192751	C4B	CO4B	Complement C4-B isoform Iso 1	6.88-7.82	35000-40000	13920	586	3.93
#G1	P0C0L5-1	6.89	192751	C4B	CO4B	Complement C4-B isoform Iso 1	7.82-8.86	116000-up	59940	528	5.29
#G2	P0C0L5-1	6.89	192751	C4B	CO4B	Complement C4-B isoform Iso 1	7.82-8.86	83000-116000	16599	517	4.52
#H1	P0C0L5-1	6.89	192751	C4B	CO4B	Complement C4-B isoform Iso 1	8.86-9.89	116000-up	21826	630	4.95
#B1	P01031-1	6.11	188305	C5	CO5	Complement C5 isoform Iso 1	4.45-5.11	116000-up	4612	201	3.22
#B2	P01031-1	6.11	188305	C5	CO5	Complement C5 isoform Iso 1	4.45-5.11	83000-116000	5291	199	2.62
#B3	P01031-1	6.11	188305	C5	CO5	Complement C5 isoform Iso 1	4.45-5.11	64000-83000	4884	239	2.98
#C1	P01031-1	6.11	188305	C5	CO5	Complement C5 isoform Iso 1	5.11-5.80	116000-up	4721	214	3.22
#C2	P01031-1	6.11	188305	C5	CO5	Complement C5 isoform Iso 1	5.11-5.80	83000-116000	11709	275	4.52
#C3	P01031-1	6.11	188305	C5	CO5	Complement C5 isoform Iso 1	5.11-5.80	64000-83000	5056	207	2.98
#D1	P01031-1	6.11	188305	C5	CO5	Complement C5 isoform Iso 1	5.80-6.30	116000-up	3235	133	1.93
#D2	P01031-1	6.11	188305	C5	CO5	Complement C5 isoform Iso 1	5.80-6.30	83000-116000	2945	148	1.76
#D3	P01031-1	6.11	188305	C5	CO5	Complement C5 isoform Iso 1	5.80-6.30	64000-83000	5579	177	1.61
#E1	P01031-1	6.11	188305	C5	CO5	Complement C5 isoform Iso 1	6.30-6.88	116000-up	2882	141	1.87
#E2	P01031-1	6.11	188305	C5	CO5	Complement C5 isoform Iso 1	6.30-6.88	83000-116000	9002	193	2.35
#F1	P01031-1	6.11	188305	C5	CO5	Complement C5 isoform Iso 1	6.88-7.82	116000-up	2376	133	1.37
#D1	P13671-1	6.39	104786	C6	CO6	Complement component C6 isoform Iso 1	5.80-6.30	116000-up	1149	35	0.83
#D2	P13671-1	6.39	104786	C6	CO6	Complement component C6 isoform Iso 1	5.80-6.30	83000-116000	2854	111	2.7
#E1	P13671-1	6.39	104786	C6	CO6	Complement component C6 isoform Iso 1	6.30-6.88	116000-up	1667	56	0.71
#E2	P13671-1	6.39	104786	C6	CO6	Complement component C6 isoform Iso 1	6.30-6.88	83000-116000	10560	153	4.17
#F1	P13671-1	6.39	104786	C6	CO6	Complement component C6 isoform Iso 1	6.88-7.82	116000-up	659	26	0.45
#F2	P13671-1	6.39	104786	C6	CO6	Complement component C6 isoform Iso 1	6.88-7.82	83000-116000	1432	61	1.09
#D1	P10643-1	6.09	93518	C7	CO7	Complement component C7 isoform Iso 1	5.80-6.30	116000-up	1812	65	1.04
#D2	P10643-1	6.09	93518	C7	CO7	Complement component C7 isoform Iso 1	5.80-6.30	83000-116000	1358	70	1.56
#D3	P10643-1	6.09	93518	C7	CO7	Complement component C7 isoform Iso 1	5.80-6.30	64000-83000	5335	126	3.01
#E1	P10643-1	6.09	93518	C7	CO7	Complement component C7 isoform Iso 1	6.30-6.88	116000-up	855	34	0.63
#E2	P10643-1	6.09	93518	C7	CO7	Complement component C7 isoform Iso 1	6.30-6.88	83000-116000	3850	70	1.04
#E3	P10643-1	6.09	93518	C7	CO7	Complement component C7 isoform Iso 1	6.30-6.88	64000-83000	4395	149	3.84
#C4	P07357-1	6.07	65163	C8A	CO8A	Complement component C8 alpha chain isoform Iso 1	5.11-5.80	52000-64000	1106	41	2.03
#D3	P07357-1	6.07	65163	C8A	CO8A	Complement component C8 alpha chain isoform Iso 1	5.80-6.30	64000-83000	481	15	0.65
#D4	P07357-1	6.07	65163	C8A	CO8A	Complement component C8 alpha chain isoform Iso 1	5.80-6.30	52000-64000	2643	89	5.24
#E4	P07357-1	6.07	65163	C8A	CO8A	Complement component C8 alpha chain isoform Iso 1	6.30-6.88	52000-64000	1661	52	2.21
#E4	P07358-1	8.5	67047	C8B	CO8B	Complement component C8 beta chain isoform Iso 1	6.30-6.88	52000-64000	332	18	0.62
#F3	P07358-1	8.5	67047	C8B	CO8B	Complement component C8 beta chain isoform Iso 1	6.88-7.82	64000-83000	111	8	0.38
#F4	P07358-1	8.5	67047	C8B	CO8B	Complement component C8 beta chain isoform Iso 1	6.88-7.82	52000-64000	3166	118	6.35
#F5	P07358-1	8.5	67047	C8B	CO8B	Complement component C8 beta chain isoform Iso 1	6.88-7.82	40000-52000	198	5	0.11
#G4	P07358-1	8.5	67047	C8B	CO8B	Complement component C8 beta chain isoform Iso 1	7.82-8.86	52000-64000	1144	53	2.65
#G5	P07358-1	8.5	67047	C8B	CO8B	Complement component C8 beta chain isoform Iso 1	7.82-8.86	40000-52000	473	22	0.91
#G10	P07360-1	8.49	22277	C8G	CO8G	Complement component C8 gamma chain isoform Iso 1	7.82-8.86	18000-21000	1869	44	6.82
#G8	P07360-1	8.49	22277	C8G	CO8G	Complement component C8 gamma chain isoform Iso 1	7.82-8.86	26000-30000	226	8	0.88
#G9	P07360-1	8.49	22277	C8G	CO8G	Complement component C8 gamma chain isoform Iso 1	7.82-8.86	21000-26000	2896	80	13.73
#H10	P07360-1	8.49	22277	C8G	CO8G	Complement component C8 gamma chain isoform Iso 1	8.86-9.89	18000-21000	2093	54	9.73
#H9	P07360-1	8.49	22277	C8G	CO8G	Complement component C8 gamma chain isoform Iso 1	8.86-9.89	21000-26000	1895	50	8.16
#A4	P02748-1	5.43	63173	C9	CO9	Complement component C9 isoform Iso 1	3.70-4.45	52000-64000	713	34	1.96
#B2	P02748-1	5.43	63173	C9	CO9	Complement component C9 isoform Iso 1	4.45-5.11	83000-116000	607	29	1.96
#B3	P02748-1	5.43	63173	C9	CO9	Complement component C9 isoform Iso 1	4.45-5.11	64000-83000	2044	90	4.56
#B4	P02748-1	5.43	63173	C9	CO9	Complement component C9 isoform Iso 1	4.45-5.11	52000-64000	2259	95	5.99
#C4	P02748-1	5.43	63173	C9	CO9	Complement component C9 isoform Iso 1	5.11-5.80	52000-64000	625	26	1.64
#A2	P22792-1	5.63	60557	CPN2	CPN2	Carboxypeptidase N subunit 2 isoform Iso 1	3.70-4.45	83000-116000	3214	45	1.15
#A3	P22792-1	5.63	60557	CPN2	CPN2	Carboxypeptidase N subunit 2 isoform Iso 1	3.70-4.45	64000-83000	3603	94	2.24
#B2	P22792-1	5.63	60557	CPN2	CPN2	Carboxypeptidase N subunit 2 isoform Iso 1	4.45-5.11	83000-116000	600	31	0.91
#B3	P22792-1	5.63	60557	CPN2	CPN2	Carboxypeptidase N subunit 2 isoform Iso 1	4.45-5.11	64000-83000	1242	67	1.88
#C2	P22792-1	5.63	60557	CPN2	CPN2	Carboxypeptidase N subunit 2 isoform Iso 1	5.11-5.80	83000-116000	695	38	0.8
#C3	P22792-1	5.63	60557	CPN2	CPN2	Carboxypeptidase N subunit 2 isoform Iso 1	5.11-5.80	64000-83000	706	37	1.28
#B7	P02741-1	5.45	25039	CRP	CRP	C-reactive protein isoform Iso 1	4.45-5.11	30000-35000	381	19	0.76
#B8	P02741-1	5.45	25039	CRP	CRP	C-reactive protein isoform Iso 1	4.45-5.11	26000-30000	261	16	0.76
#B9	P02741-1	5.45	25039	CRP	CRP	C-reactive protein isoform Iso 1	4.45-5.11	21000-26000	173	7	0.53
#C7	P02741-1	5.45	25039	CRP	CRP	C-reactive protein isoform Iso 1	5.11-5.80	30000-35000	179	15	0.76
#C8	P02741-1	5.45	25039	CRP	CRP	C-reactive protein isoform Iso 1	5.11-5.80	26000-30000	576	22	1.68
#C9	P02741-1	5.45	25039	CRP	CRP	C-reactive protein isoform Iso 1	5.11-5.80	21000-26000	514	20	2.08
#C3	Q16610-1	6.25	60674	ECM1	ECM1	Extracellular matrix protein 1 isoform Iso 1	5.11-5.80	64000-83000	1787	70	2.58
#D3	Q16610-1	6.25	60674	ECM1	ECM1	Extracellular matrix protein 1 isoform Iso 1	5.80-6.30	64000-83000	2852	114	5.04
#D3	P05160-1	6.01	75511	F13B	F13B	Coagulation factor XIII B chain isoform Iso 1	5.80-6.30	64000-83000	7531	211	10.83
#B2	P23142-1	5.07	77214	FBLN1	FBLN1	Fibulin-1 isoform D	4.45-5.11	83000-116000	801	30	0.95
#B3	P23142-1	5.07	77214	FBLN1	FBLN1	Fibulin-1 isoform D	4.45-5.11	64000-83000	924	41	1.67
#C3	P23142-1	5.07	77214	FBLN1	FBLN1	Fibulin-1 isoform D	5.11-5.80	64000-83000	502	18	0.43
#C7	O75636-1	6.2	32903	FCN3	FCN3	Ficolin-3 isoform Iso 1	5.11-5.80	30000-35000	241	12	1.14
#D6	O75636-1	6.2	32903	FCN3	FCN3	Ficolin-3 isoform Iso 1	5.80-6.30	35000-40000	473	26	1.66
#D7	O75636-1	6.2	32903	FCN3	FCN3	Ficolin-3 isoform Iso 1	5.80-6.30	30000-35000	1743	65	4.69
#E6	O75636-1	6.2	32903	FCN3	FCN3	Ficolin-3 isoform Iso 1	6.30-6.88	35000-40000	151	12	0.92
#E7	O75636-1	6.2	32903	FCN3	FCN3	Ficolin-3 isoform Iso 1	6.30-6.88	30000-35000	1062	50	3.58
#A1	P02765-1	5.43	39341	AHSG	FETUA	Alpha-2-HS-glycoprotein isoform Iso 1	3.70-4.45	116000-up	423	25	1.45
#A2	P02765-1	5.43	39341	AHSG	FETUA	Alpha-2-HS-glycoprotein isoform Iso 1	3.70-4.45	83000-116000	4851	36	1.68
#A3	P02765-1	5.43	39341	AHSG	FETUA	Alpha-2-HS-glycoprotein isoform Iso 1	3.70-4.45	64000-83000	3149	52	1.93
#A4	P02765-1	5.43	39341	AHSG	FETUA	Alpha-2-HS-glycoprotein isoform Iso 1	3.70-4.45	52000-64000	1805	62	2.2
#B1	P02765-1	5.43	39341	AHSG	FETUA	Alpha-2-HS-glycoprotein isoform Iso 1	4.45-5.11	116000-up	4423	125	5.55
#B2	P02765-1	5.43	39341	AHSG	FETUA	Alpha-2-HS-glycoprotein isoform Iso 1	4.45-5.11	83000-116000	2834	78	3.19
#B3	P02765-1	5.43	39341	AHSG	FETUA	Alpha-2-HS-glycoprotein isoform Iso 1	4.45-5.11	64000-83000	1332	41	3.19
#B4	P02765-1	5.43	39341	AHSG	FETUA	Alpha-2-HS-glycoprotein isoform Iso 1	4.45-5.11	52000-64000	3273	88	6.16
#B5	P02765-1	5.43	39341	AHSG	FETUA	Alpha-2-HS-glycoprotein isoform Iso 1	4.45-5.11	40000-52000	3923	150	7.57
#C1	P02765-1	5.43	39341	AHSG	FETUA	Alpha-2-HS-glycoprotein isoform Iso 1	5.11-5.80	116000-up	1676	51	1.93
#C2	P02765-1	5.43	39341	AHSG	FETUA	Alpha-2-HS-glycoprotein isoform Iso 1	5.11-5.80	83000-116000	2521	31	1.24
#C4	P02765-1	5.43	39341	AHSG	FETUA	Alpha-2-HS-glycoprotein isoform Iso 1	5.11-5.80	52000-64000	1436	31	1.93
#C5	P02765-1	5.43	39341	AHSG	FETUA	Alpha-2-HS-glycoprotein isoform Iso 1	5.11-5.80	40000-52000	2375	75	2.2
#D1	P02765-1	5.43	39341	AHSG	FETUA	Alpha-2-HS-glycoprotein isoform Iso 1	5.80-6.30	116000-up	1393	24	1.05
#D4	P02765-1	5.43	39341	AHSG	FETUA	Alpha-2-HS-glycoprotein isoform Iso 1	5.80-6.30	52000-64000	1077	27	1.93
#D5	P02765-1	5.43	39341	AHSG	FETUA	Alpha-2-HS-glycoprotein isoform Iso 1	5.80-6.30	40000-52000	2083	79	3.19
#E4	P02765-1	5.43	39341	AHSG	FETUA	Alpha-2-HS-glycoprotein isoform Iso 1	6.30-6.88	52000-64000	1087	38	1.68
#E5	P02765-1	5.43	39341	AHSG	FETUA	Alpha-2-HS-glycoprotein isoform Iso 1	6.30-6.88	40000-52000	788	40	1.68
#B4	Q9UGM5-1	6.46	42055	FETUB	FETUB	Fetuin-B isoform Iso 1	4.45-5.11	52000-64000	565	22	1.35
#C4	Q9UGM5-1	6.46	42055	FETUB	FETUB	Fetuin-B isoform Iso 1	5.11-5.80	52000-64000	978	32	2.03
#D1	P02671-1	5.7	94973	FGA	FIBA	Fibrinogen alpha chain isoform Iso 1	5.80-6.30	116000-up	3749	176	3.56
#D7	P02671-1	5.7	94973	FGA	FIBA	Fibrinogen alpha chain isoform Iso 1	5.80-6.30	30000-35000	616	46	0.98
#E3	P02671-1	5.7	94973	FGA	FIBA	Fibrinogen alpha chain isoform Iso 1	6.30-6.88	64000-83000	684	48	1.06
#E4	P02671-1	5.7	94973	FGA	FIBA	Fibrinogen alpha chain isoform Iso 1	6.30-6.88	52000-64000	839	76	0.98
#E6	P02671-1	5.7	94973	FGA	FIBA	Fibrinogen alpha chain isoform Iso 1	6.30-6.88	35000-40000	420	44	0.64
#E7	P02671-1	5.7	94973	FGA	FIBA	Fibrinogen alpha chain isoform Iso 1	6.30-6.88	30000-35000	874	41	0.83
#F3	P02671-1	5.7	94973	FGA	FIBA	Fibrinogen alpha chain isoform Iso 1	6.88-7.82	64000-83000	7698	137	2.24
#F4	P02671-1	5.7	94973	FGA	FIBA	Fibrinogen alpha chain isoform Iso 1	6.88-7.82	52000-64000	2597	109	1.58
#F5	P02671-1	5.7	94973	FGA	FIBA	Fibrinogen alpha chain isoform Iso 1	6.88-7.82	40000-52000	201	16	0.26
#F6	P02671-1	5.7	94973	FGA	FIBA	Fibrinogen alpha chain isoform Iso 1	6.88-7.82	35000-40000	260	29	0.52
#F7	P02671-1	5.7	94973	FGA	FIBA	Fibrinogen alpha chain isoform Iso 1	6.88-7.82	30000-35000	271	34	0.77
#G3	P02671-1	5.7	94973	FGA	FIBA	Fibrinogen alpha chain isoform Iso 1	7.82-8.86	64000-83000	815	44	0.52
#G4	P02671-1	5.7	94973	FGA	FIBA	Fibrinogen alpha chain isoform Iso 1	7.82-8.86	52000-64000	503	33	0.52
#G5	P02671-1	5.7	94973	FGA	FIBA	Fibrinogen alpha chain isoform Iso 1	7.82-8.86	40000-52000	521	10	0.16
#G6	P02671-1	5.7	94973	FGA	FIBA	Fibrinogen alpha chain isoform Iso 1	7.82-8.86	35000-40000	322	38	0.52
#G7	P02671-1	5.7	94973	FGA	FIBA	Fibrinogen alpha chain isoform Iso 1	7.82-8.86	30000-35000	2439	44	0.77
#E4	P02675-1	8.54	55928	FGB	FIBB	Fibrinogen beta chain isoform Iso 1	6.30-6.88	52000-64000	4796	167	21.08
#F4	P02675-1	8.54	55928	FGB	FIBB	Fibrinogen beta chain isoform Iso 1	6.88-7.82	52000-64000	4669	176	35.99
#C5	P02679-1	5.37	51512	FGG	FIBG	Fibrinogen gamma chain isoform Gamma-B	5.11-5.80	40000-52000	4007	147	22.28
#D5	P02679-1	5.37	51512	FGG	FIBG	Fibrinogen gamma chain isoform Gamma-B	5.80-6.30	40000-52000	1568	68	4.75
#B1	P02751-1	5.46	262625	FN1	FINC	Fibronectin isoform Iso 1	4.45-5.11	116000-up	810	34	0.21
#C1	P02751-1	5.46	262625	FN1	FINC	Fibronectin isoform Iso 1	5.11-5.80	116000-up	824	45	0.37
#D1	P02751-1	5.46	262625	FN1	FINC	Fibronectin isoform Iso 1	5.80-6.30	116000-up	552	30	0.18
#D3	P06396-1	5.9	85698	GSN	GELS	Gelsolin isoform Iso 1	5.80-6.30	64000-83000	8042	307	20.94
#E3	P06396-1	5.9	85698	GSN	GELS	Gelsolin isoform Iso 1	6.30-6.88	64000-83000	6329	223	10.15
#F3	P06396-1	5.9	85698	GSN	GELS	Gelsolin isoform Iso 1	6.88-7.82	64000-83000	2117	88	2.87
#B9	P22352-1	8.26	25552	GPX3	GPX3	Glutathione peroxidase 3 isoform Iso 1	4.45-5.11	21000-26000	386	14	2.04
#C8	P22352-1	8.26	25552	GPX3	GPX3	Glutathione peroxidase 3 isoform Iso 1	5.11-5.80	26000-30000	678	22	3.01
#C9	P22352-1	8.26	25552	GPX3	GPX3	Glutathione peroxidase 3 isoform Iso 1	5.11-5.80	21000-26000	1466	61	8.23
#D9	P22352-1	8.26	25552	GPX3	GPX3	Glutathione peroxidase 3 isoform Iso 1	5.80-6.30	21000-26000	777	26	2.49
#H12	P69905-1	8.72	15258	HBA1	HBA	Hemoglobin subunit alpha isoform Iso 1	8.86-9.89	6000-15000	386	16	1.48
#F12	P68871-1	6.74	15998	HBB	HBB	Hemoglobin subunit beta isoform Iso 1	6.88-7.82	6000-15000	1603	35	9.81
#G12	P02042-1	7.84	16055	HBD	HBD	Hemoglobin subunit delta (HBD_HUMAN)	7.82-8.86	6000-15000	Infinity	8	2.16228
#C3	P02790-1	6.55	51676	HPX	HEMO	Hemopexin isoform Iso 1	5.11-5.80	64000-83000	24703	628	53.01
#C4	P02790-1	6.55	51676	HPX	HEMO	Hemopexin isoform Iso 1	5.11-5.80	52000-64000	22688	610	65.38
#C5	P02790-1	6.55	51676	HPX	HEMO	Hemopexin isoform Iso 1	5.11-5.80	40000-52000	6384	206	10.89
#D3	P02790-1	6.55	51676	HPX	HEMO	Hemopexin isoform Iso 1	5.80-6.30	64000-83000	18192	495	75.17
#D4	P02790-1	6.55	51676	HPX	HEMO	Hemopexin isoform Iso 1	5.80-6.30	52000-64000	18782	705	161.32
#D5	P02790-1	6.55	51676	HPX	HEMO	Hemopexin isoform Iso 1	5.80-6.30	40000-52000	5618	253	11.74
#E3	P02790-1	6.55	51676	HPX	HEMO	Hemopexin isoform Iso 1	6.30-6.88	64000-83000	8851	287	18.25
#C2	P05546-1	6.41	57071	SERPIND1	HEP2	Heparin cofactor 2 isoform Iso 1	5.11-5.80	83000-116000	5177	109	5.24
#C3	P05546-1	6.41	57071	SERPIND1	HEP2	Heparin cofactor 2 isoform Iso 1	5.11-5.80	64000-83000	7671	214	14.09
#C4	P05546-1	6.41	57071	SERPIND1	HEP2	Heparin cofactor 2 isoform Iso 1	5.11-5.80	52000-64000	5228	143	6.54
#D2	P05546-1	6.41	57071	SERPIND1	HEP2	Heparin cofactor 2 isoform Iso 1	5.80-6.30	83000-116000	1078	59	1.75
#D3	P05546-1	6.41	57071	SERPIND1	HEP2	Heparin cofactor 2 isoform Iso 1	5.80-6.30	64000-83000	7843	214	33.28
#D4	P05546-1	6.41	57071	SERPIND1	HEP2	Heparin cofactor 2 isoform Iso 1	5.80-6.30	52000-64000	4632	154	22.47
#A10	P00738-1	6.13	45205	HP	HPT	Haptoglobin isoform Iso 1	3.70-4.45	18000-21000	Infinity	7	0.467799
#A5	P00738-1	6.13	45205	HP	HPT	Haptoglobin isoform Iso 1	3.70-4.45	40000-52000	Infinity	11	0.827699
#A6	P00738-1	6.13	45205	HP	HPT	Haptoglobin isoform Iso 1	3.70-4.45	35000-40000	Infinity	10	0.730196
#B10	P00738-1	6.13	45205	HP	HPT	Haptoglobin isoform Iso 1	4.45-5.11	18000-21000	Infinity	6	0.389495
#B11	P00738-1	6.13	45205	HP	HPT	Haptoglobin isoform Iso 1	4.45-5.11	15000-18000	Infinity	5	0.315369
#B12	P00738-1	6.13	45205	HP	HPT	Haptoglobin isoform Iso 1	4.45-5.11	6000-15000	Infinity	3	0.245197
#B4	P00738-1	6.13	45205	HP	HPT	Haptoglobin isoform Iso 1	4.45-5.11	52000-64000	Infinity	2	0.115884
#B5	P00738-1	6.13	45205	HP	HPT	Haptoglobin isoform Iso 1	4.45-5.11	40000-52000	Infinity	21	2.16228
#B6	P00738-1	6.13	45205	HP	HPT	Haptoglobin isoform Iso 1	4.45-5.11	35000-40000	Infinity	23	2.52874
#C10	P00738-1	6.13	45205	HP	HPT	Haptoglobin isoform Iso 1	5.11-5.80	18000-21000	Infinity	18	1.6827
#C11	P00738-1	6.13	45205	HP	HPT	Haptoglobin isoform Iso 1	5.11-5.80	15000-18000	Infinity	5	0.315369
#C12	P00738-1	6.13	45205	HP	HPT	Haptoglobin isoform Iso 1	5.11-5.80	6000-15000	Infinity	8	0.550516
#C5	P00738-1	6.13	45205	HP	HPT	Haptoglobin isoform Iso 1	5.11-5.80	40000-52000	Infinity	13	1.0395
#C6	P00738-1	6.13	45205	HP	HPT	Haptoglobin isoform Iso 1	5.11-5.80	35000-40000	Infinity	26	3.15956
#C9	P00738-1	6.13	45205	HP	HPT	Haptoglobin isoform Iso 1	5.11-5.80	21000-26000	Infinity	4	0.315369
#D10	P00738-1	6.13	45205	HP	HPT	Haptoglobin isoform Iso 1	5.80-6.30	18000-21000	Infinity	19	1.83388
#D11	P00738-1	6.13	45205	HP	HPT	Haptoglobin isoform Iso 1	5.80-6.30	15000-18000	Infinity	9	0.637894
#D6	P00738-1	6.13	45205	HP	HPT	Haptoglobin isoform Iso 1	5.80-6.30	35000-40000	Infinity	11	0.827699
#E10	P00738-1	6.13	45205	HP	HPT	Haptoglobin isoform Iso 1	6.30-6.88	18000-21000	Infinity	14	0.940011
#E11	P00738-1	6.13	45205	HP	HPT	Haptoglobin isoform Iso 1	6.30-6.88	15000-18000	Infinity	3	0.178769
#E12	P00738-1	6.13	45205	HP	HPT	Haptoglobin isoform Iso 1	6.30-6.88	6000-15000	Infinity	7	0.423966
#A5	P00738-1	6.32	27265.1	Hp beta сhain	Hpt beta сhain	Haptoglobin beta сhain	3.70-4.45	18000-21000	Infinity	11	0.827699
#A6	P00738-1	6.32	27265.1	Hp beta сhain	Hpt beta сhain	Haptoglobin beta сhain	3.70-4.45	40000-52000	Infinity	10	0.730196
#B4	P00738-1	6.32	27265.1	Hp beta сhain	Hpt beta сhain	Haptoglobin beta сhain	4.45-5.11	52000-64000	Infinity	2	0.115884
#B5	P00738-1	6.32	27265.1	Hp beta сhain	Hpt beta сhain	Haptoglobin beta сhain	4.45-5.11	40000-52000	Infinity	21	2.16228
#B6	P00738-1	6.32	27265.1	Hp beta сhain	Hpt beta сhain	Haptoglobin beta сhain	4.45-5.11	35000-40000	Infinity	23	2.52874
#C5	P00738-1	6.32	27265.1	Hp beta сhain	Hpt beta сhain	Haptoglobin beta сhain	5.11-5.80	40000-52000	Infinity	13	1.0395
#C6	P00738-1	6.32	27265.1	Hp beta сhain	Hpt beta сhain	Haptoglobin beta сhain	5.11-5.80	35000-40000	Infinity	26	3.15956
#D6	P00738-1	6.32	27265.1	Hp beta сhain	Hpt beta сhain	Haptoglobin beta сhain	5.80-6.30	35000-40000	Infinity	11	0.827699
#A10	P00738-1	5.57	15846.6	Hp alpha chain	Hpt alpha chain	Haptoglobin alpha chain	3.70-4.45	18000-21000	Infinity	7	0.467799
#B10	P00738-1	5.57	15846.6	Hp alpha chain	Hpt alpha chain	Haptoglobin alpha chain	4.45-5.11	18000-21000	Infinity	6	0.389495
#B11	P00738-1	5.57	15846.6	Hp alpha chain	Hpt alpha chain	Haptoglobin alpha chain	4.45-5.11	15000-18000	Infinity	5	0.315369
#B12	P00738-1	5.57	15846.6	Hp alpha chain	Hpt alpha chain	Haptoglobin alpha chain	4.45-5.11	6000-15000	Infinity	3	0.245197
#C10	P00738-1	5.57	15846.6	Hp alpha chain	Hpt alpha chain	Haptoglobin alpha chain	5.11-5.80	18000-21000	Infinity	18	1.6827
#C11	P00738-1	5.57	15846.6	Hp alpha chain	Hpt alpha chain	Haptoglobin alpha chain	5.11-5.80	15000-18000	Infinity	5	0.315369
#C12	P00738-1	5.57	15846.6	Hp alpha chain	Hpt alpha chain	Haptoglobin alpha chain	5.11-5.80	6000-15000	Infinity	8	0.550516
#C9	P00738-1	5.57	15846.6	Hp alpha chain	Hpt alpha chain	Haptoglobin alpha chain	5.11-5.80	21000-26000	Infinity	4	0.315369
#D10	P00738-1	5.57	15846.6	Hp alpha chain	Hpt alpha chain	Haptoglobin alpha chain	5.80-6.30	18000-21000	Infinity	19	1.83388
#D11	P00738-1	5.57	15846.6	Hp alpha chain	Hpt alpha chain	Haptoglobin alpha chain	5.80-6.30	15000-18000	Infinity	9	0.637894
#E10	P00738-1	5.57	15846.6	Hp alpha chain	Hpt alpha chain	Haptoglobin alpha chain	6.30-6.88	18000-21000	Infinity	14	0.940011
#E11	P00738-1	5.57	15846.6	Hp alpha chain	Hpt alpha chain	Haptoglobin alpha chain	6.30-6.88	15000-18000	Infinity	3	0.178769
#E12	P00738-1	5.57	15846.6	Hp alpha chain	Hpt alpha chain	Haptoglobin alpha chain	6.30-6.88	6000-15000	Infinity	7	0.423966
#C6	P00739-1	6.63	39030	HPR	HPTR	Haptoglobin-related protein (HPTR_HUMAN)	5.11-5.80	35000-40000	1355	9	2.02
#B3	P04196-1	7.09	59578	HRG	HRG	Histidine-rich glycoprotein isoform Iso 1	4.45-5.11	64000-83000	1326	79	2.72
#B6	P04196-1	7.09	59578	HRG	HRG	Histidine-rich glycoprotein isoform Iso 1	4.45-5.11	35000-40000	1102	37	1.05
#C3	P04196-1	7.09	59578	HRG	HRG	Histidine-rich glycoprotein isoform Iso 1	5.11-5.80	64000-83000	5035	189	5.75
#C4	P04196-1	7.09	59578	HRG	HRG	Histidine-rich glycoprotein isoform Iso 1	5.11-5.80	52000-64000	1562	64	1.05
#C5	P04196-1	7.09	59578	HRG	HRG	Histidine-rich glycoprotein isoform Iso 1	5.11-5.80	40000-52000	1984	114	1.6
#D3	P04196-1	7.09	59578	HRG	HRG	Histidine-rich glycoprotein isoform Iso 1	5.80-6.30	64000-83000	9055	289	8.66
#D4	P04196-1	7.09	59578	HRG	HRG	Histidine-rich glycoprotein isoform Iso 1	5.80-6.30	52000-64000	1819	86	1.76
#E3	P04196-1	7.09	59578	HRG	HRG	Histidine-rich glycoprotein isoform Iso 1	6.30-6.88	64000-83000	12790	424	10.56
#E4	P04196-1	7.09	59578	HRG	HRG	Histidine-rich glycoprotein isoform Iso 1	6.30-6.88	52000-64000	1126	63	1.45
#F3	P04196-1	7.09	59578	HRG	HRG	Histidine-rich glycoprotein isoform Iso 1	6.88-7.82	64000-83000	15011	241	4.65
#A2	P05155-1	6.09	55154	SERPING1	IC1	Plasma protease C1 inhibitor isoform Iso 1	3.70-4.45	83000-116000	8103	85	2.45
#A3	P05155-1	6.09	55154	SERPING1	IC1	Plasma protease C1 inhibitor isoform Iso 1	3.70-4.45	64000-83000	9044	193	4.8
#A4	P05155-1	6.09	55154	SERPING1	IC1	Plasma protease C1 inhibitor isoform Iso 1	3.70-4.45	52000-64000	1280	51	2.02
#B2	P05155-1	6.09	55154	SERPING1	IC1	Plasma protease C1 inhibitor isoform Iso 1	4.45-5.11	83000-116000	2405	74	3.47
#B3	P05155-1	6.09	55154	SERPING1	IC1	Plasma protease C1 inhibitor isoform Iso 1	4.45-5.11	64000-83000	4697	170	7.57
#C2	P05155-1	6.09	55154	SERPING1	IC1	Plasma protease C1 inhibitor isoform Iso 1	5.11-5.80	83000-116000	2424	81	2.68
#C3	P05155-1	6.09	55154	SERPING1	IC1	Plasma protease C1 inhibitor isoform Iso 1	5.11-5.80	64000-83000	1723	62	2.23
#D2	P05155-1	6.09	55154	SERPING1	IC1	Plasma protease C1 inhibitor isoform Iso 1	5.80-6.30	83000-116000	616	51	1.18
#D3	P05155-1	6.09	55154	SERPING1	IC1	Plasma protease C1 inhibitor isoform Iso 1	5.80-6.30	64000-83000	881	37	1.33
#B1	P19827-1	6.31	101389	ITIH1	ITIH1	Inter-alpha-trypsin inhibitor heavy chain H1 isoform Iso 1	4.45-5.11	116000-up	10673	351	6.64
#B2	P19827-1	6.31	101389	ITIH1	ITIH1	Inter-alpha-trypsin inhibitor heavy chain H1 isoform Iso 1	4.45-5.11	83000-116000	5690	177	5.86
#B3	P19827-1	6.31	101389	ITIH1	ITIH1	Inter-alpha-trypsin inhibitor heavy chain H1 isoform Iso 1	4.45-5.11	64000-83000	2996	130	2.74
#C1	P19827-1	6.31	101389	ITIH1	ITIH1	Inter-alpha-trypsin inhibitor heavy chain H1 isoform Iso 1	5.11-5.80	116000-up	13858	513	9.53
#C2	P19827-1	6.31	101389	ITIH1	ITIH1	Inter-alpha-trypsin inhibitor heavy chain H1 isoform Iso 1	5.11-5.80	83000-116000	7495	172	3.64
#D1	P19827-1	6.31	101389	ITIH1	ITIH1	Inter-alpha-trypsin inhibitor heavy chain H1 isoform Iso 1	5.80-6.30	116000-up	13865	437	10.72
#D2	P19827-1	6.31	101389	ITIH1	ITIH1	Inter-alpha-trypsin inhibitor heavy chain H1 isoform Iso 1	5.80-6.30	83000-116000	2002	97	1.71
#D3	P19827-1	6.31	101389	ITIH1	ITIH1	Inter-alpha-trypsin inhibitor heavy chain H1 isoform Iso 1	5.80-6.30	64000-83000	3008	97	1.81
#E1	P19827-1	6.31	101389	ITIH1	ITIH1	Inter-alpha-trypsin inhibitor heavy chain H1 isoform Iso 1	6.30-6.88	116000-up	5557	215	3.64
#E2	P19827-1	6.31	101389	ITIH1	ITIH1	Inter-alpha-trypsin inhibitor heavy chain H1 isoform Iso 1	6.30-6.88	83000-116000	6181	105	1.71
#E3	P19827-1	6.31	101389	ITIH1	ITIH1	Inter-alpha-trypsin inhibitor heavy chain H1 isoform Iso 1	6.30-6.88	64000-83000	3632	121	2.36
#F1	P19827-1	6.31	101389	ITIH1	ITIH1	Inter-alpha-trypsin inhibitor heavy chain H1 isoform Iso 1	6.88-7.82	116000-up	3541	134	1.81
#G1	P19827-1	6.31	101389	ITIH1	ITIH1	Inter-alpha-trypsin inhibitor heavy chain H1 isoform Iso 1	7.82-8.86	116000-up	1659	72	1.62
#G2	P19827-1	6.31	101389	ITIH1	ITIH1	Inter-alpha-trypsin inhibitor heavy chain H1 isoform Iso 1	7.82-8.86	83000-116000	2889	101	1.44
#A3	P19823-1	6.4	106463	ITIH2	ITIH2	Inter-alpha-trypsin inhibitor heavy chain H2 isoform Iso 1	3.70-4.45	64000-83000	3007	89	1.5
#B1	P19823-1	6.4	106463	ITIH2	ITIH2	Inter-alpha-trypsin inhibitor heavy chain H2 isoform Iso 1	4.45-5.11	116000-up	9026	258	5.05
#B2	P19823-1	6.4	106463	ITIH2	ITIH2	Inter-alpha-trypsin inhibitor heavy chain H2 isoform Iso 1	4.45-5.11	83000-116000	6480	201	4.85
#B3	P19823-1	6.4	106463	ITIH2	ITIH2	Inter-alpha-trypsin inhibitor heavy chain H2 isoform Iso 1	4.45-5.11	64000-83000	2952	123	3.31
#C1	P19823-1	6.4	106463	ITIH2	ITIH2	Inter-alpha-trypsin inhibitor heavy chain H2 isoform Iso 1	5.11-5.80	116000-up	13589	428	9.43
#C2	P19823-1	6.4	106463	ITIH2	ITIH2	Inter-alpha-trypsin inhibitor heavy chain H2 isoform Iso 1	5.11-5.80	83000-116000	9957	314	7.5
#C3	P19823-1	6.4	106463	ITIH2	ITIH2	Inter-alpha-trypsin inhibitor heavy chain H2 isoform Iso 1	5.11-5.80	64000-83000	4690	156	3.61
#D1	P19823-1	6.4	106463	ITIH2	ITIH2	Inter-alpha-trypsin inhibitor heavy chain H2 isoform Iso 1	5.80-6.30	116000-up	10630	305	7.5
#D2	P19823-1	6.4	106463	ITIH2	ITIH2	Inter-alpha-trypsin inhibitor heavy chain H2 isoform Iso 1	5.80-6.30	83000-116000	3440	154	2.89
#E1	P19823-1	6.4	106463	ITIH2	ITIH2	Inter-alpha-trypsin inhibitor heavy chain H2 isoform Iso 1	6.30-6.88	116000-up	6309	246	5.48
#E2	P19823-1	6.4	106463	ITIH2	ITIH2	Inter-alpha-trypsin inhibitor heavy chain H2 isoform Iso 1	6.30-6.88	83000-116000	11247	176	3.03
#F1	P19823-1	6.4	106463	ITIH2	ITIH2	Inter-alpha-trypsin inhibitor heavy chain H2 isoform Iso 1	6.88-7.82	116000-up	3492	143	2.76
#F2	P19823-1	6.4	106463	ITIH2	ITIH2	Inter-alpha-trypsin inhibitor heavy chain H2 isoform Iso 1	6.88-7.82	83000-116000	2215	114	1.77
#G1	P19823-1	6.4	106463	ITIH2	ITIH2	Inter-alpha-trypsin inhibitor heavy chain H2 isoform Iso 1	7.82-8.86	116000-up	12562	128	2.52
#G2	P19823-1	6.4	106463	ITIH2	ITIH2	Inter-alpha-trypsin inhibitor heavy chain H2 isoform Iso 1	7.82-8.86	83000-116000	3723	133	2.17
#H1	P19823-1	6.4	106463	ITIH2	ITIH2	Inter-alpha-trypsin inhibitor heavy chain H2 isoform Iso 1	8.86-9.89	116000-up	2739	88	1.59
#A1	Q06033-1	5.49	99849	ITIH3	ITIH3	Inter-alpha-trypsin inhibitor heavy chain H3 isoform Iso 1	3.70-4.45	116000-up	349	28	0.39
#A2	Q06033-1	5.49	99849	ITIH3	ITIH3	Inter-alpha-trypsin inhibitor heavy chain H3 isoform Iso 1	3.70-4.45	83000-116000	7112	70	1.3
#A3	Q06033-1	5.49	99849	ITIH3	ITIH3	Inter-alpha-trypsin inhibitor heavy chain H3 isoform Iso 1	3.70-4.45	64000-83000	2504	89	1.48
#B1	Q06033-1	5.49	99849	ITIH3	ITIH3	Inter-alpha-trypsin inhibitor heavy chain H3 isoform Iso 1	4.45-5.11	116000-up	1696	74	1.57
#B2	Q06033-1	5.49	99849	ITIH3	ITIH3	Inter-alpha-trypsin inhibitor heavy chain H3 isoform Iso 1	4.45-5.11	83000-116000	4766	145	2.97
#B3	Q06033-1	5.49	99849	ITIH3	ITIH3	Inter-alpha-trypsin inhibitor heavy chain H3 isoform Iso 1	4.45-5.11	64000-83000	1108	54	1.3
#B1	Q14624-1	6.51	103357	ITIH4	ITIH4	Inter-alpha-trypsin inhibitor heavy chain H4 isoform Iso 1	4.45-5.11	116000-up	7886	233	4.38
#B2	Q14624-1	6.51	103357	ITIH4	ITIH4	Inter-alpha-trypsin inhibitor heavy chain H4 isoform Iso 1	4.45-5.11	83000-116000	16304	392	7.79
#B3	Q14624-1	6.51	103357	ITIH4	ITIH4	Inter-alpha-trypsin inhibitor heavy chain H4 isoform Iso 1	4.45-5.11	64000-83000	15537	485	9.48
#C1	Q14624-1	6.51	103357	ITIH4	ITIH4	Inter-alpha-trypsin inhibitor heavy chain H4 isoform Iso 1	5.11-5.80	116000-up	7490	255	7.79
#C2	Q14624-1	6.51	103357	ITIH4	ITIH4	Inter-alpha-trypsin inhibitor heavy chain H4 isoform Iso 1	5.11-5.80	83000-116000	22544	654	23.3
#C3	Q14624-1	6.51	103357	ITIH4	ITIH4	Inter-alpha-trypsin inhibitor heavy chain H4 isoform Iso 1	5.11-5.80	64000-83000	17023	416	11.05
#D1	Q14624-1	6.51	103357	ITIH4	ITIH4	Inter-alpha-trypsin inhibitor heavy chain H4 isoform Iso 1	5.80-6.30	116000-up	4152	158	5.88
#D2	Q14624-1	6.51	103357	ITIH4	ITIH4	Inter-alpha-trypsin inhibitor heavy chain H4 isoform Iso 1	5.80-6.30	83000-116000	5901	235	7.2
#D3	Q14624-1	6.51	103357	ITIH4	ITIH4	Inter-alpha-trypsin inhibitor heavy chain H4 isoform Iso 1	5.80-6.30	64000-83000	3009	125	3.68
#E1	Q14624-1	6.51	103357	ITIH4	ITIH4	Inter-alpha-trypsin inhibitor heavy chain H4 isoform Iso 1	6.30-6.88	116000-up	3394	147	3.84
#E2	Q14624-1	6.51	103357	ITIH4	ITIH4	Inter-alpha-trypsin inhibitor heavy chain H4 isoform Iso 1	6.30-6.88	83000-116000	20839	325	10.24
#F1	Q14624-1	6.51	103357	ITIH4	ITIH4	Inter-alpha-trypsin inhibitor heavy chain H4 isoform Iso 1	6.88-7.82	116000-up	1969	104	2.66
#F2	Q14624-1	6.51	103357	ITIH4	ITIH4	Inter-alpha-trypsin inhibitor heavy chain H4 isoform Iso 1	6.88-7.82	83000-116000	4242	179	4.02
#C1	P29622-1	7.34	48542	SERPINA4	KAIN	Kallistatin isoform Iso 1	5.11-5.80	116000-up	650	42	1.61
#C2	P29622-1	7.34	48542	SERPINA4	KAIN	Kallistatin isoform Iso 1	5.11-5.80	83000-116000	526	32	1.81
#C3	P29622-1	7.34	48542	SERPINA4	KAIN	Kallistatin isoform Iso 1	5.11-5.80	64000-83000	693	40	1.81
#C4	P29622-1	7.34	48542	SERPINA4	KAIN	Kallistatin isoform Iso 1	5.11-5.80	52000-64000	664	35	1.61
#D1	P29622-1	7.34	48542	SERPINA4	KAIN	Kallistatin isoform Iso 1	5.80-6.30	116000-up	1827	69	4.47
#D2	P29622-1	7.34	48542	SERPINA4	KAIN	Kallistatin isoform Iso 1	5.80-6.30	83000-116000	625	45	2.26
#D3	P29622-1	7.34	48542	SERPINA4	KAIN	Kallistatin isoform Iso 1	5.80-6.30	64000-83000	2391	95	5.34
#D4	P29622-1	7.34	48542	SERPINA4	KAIN	Kallistatin isoform Iso 1	5.80-6.30	52000-64000	2863	139	12.27
#D5	P29622-1	7.34	48542	SERPINA4	KAIN	Kallistatin isoform Iso 1	5.80-6.30	40000-52000	323	22	1.25
#A5	P01042-1	6.34	71957	KNG1	KNG1	Kininogen-1 isoform HMW	3.70-4.45	40000-52000	927	52	1.88
#A6	P01042-1	6.34	71957	KNG1	KNG1	Kininogen-1 isoform HMW	3.70-4.45	35000-40000	1666	106	3.09
#B4	P01042-1	6.34	71957	KNG1	KNG1	Kininogen-1 isoform HMW	4.45-5.11	52000-64000	6189	286	13.39
#B5	P01042-1	6.34	71957	KNG1	KNG1	Kininogen-1 isoform HMW	4.45-5.11	40000-52000	1178	67	2.34
#B6	P01042-1	6.34	71957	KNG1	KNG1	Kininogen-1 isoform HMW	4.45-5.11	35000-40000	659	54	1.24
#B4	P04180-1	5.71	49578	LCAT	LCAT	Phosphatidylcholine-sterol acyltransferase isoform Iso 1	4.45-5.11	52000-64000	127	4	0.24
#A1	P51884-1	6.16	38429	LUM	LUM	Lumican isoform Iso 1	3.70-4.45	116000-up	202	14	0.32
#A2	P51884-1	6.16	38429	LUM	LUM	Lumican isoform Iso 1	3.70-4.45	83000-116000	1611	17	0.74
#A3	P51884-1	6.16	38429	LUM	LUM	Lumican isoform Iso 1	3.70-4.45	64000-83000	1431	47	2.33
#A4	P51884-1	6.16	38429	LUM	LUM	Lumican isoform Iso 1	3.70-4.45	52000-64000	395	28	1.77
#B1	P51884-1	6.16	38429	LUM	LUM	Lumican isoform Iso 1	4.45-5.11	116000-up	529	20	1.77
#B2	P51884-1	6.16	38429	LUM	LUM	Lumican isoform Iso 1	4.45-5.11	83000-116000	1060	48	2.03
#B3	P51884-1	6.16	38429	LUM	LUM	Lumican isoform Iso 1	4.45-5.11	64000-83000	2052	87	3.82
#B4	P51884-1	6.16	38429	LUM	LUM	Lumican isoform Iso 1	4.45-5.11	52000-64000	3562	64	3.01
#C2	P51884-1	6.16	38429	LUM	LUM	Lumican isoform Iso 1	5.11-5.80	83000-116000	766	24	0.91
#C3	P51884-1	6.16	38429	LUM	LUM	Lumican isoform Iso 1	5.11-5.80	64000-83000	1769	50	3.01
#C4	P51884-1	6.16	38429	LUM	LUM	Lumican isoform Iso 1	5.11-5.80	52000-64000	1359	36	1.3
#D1	P51884-1	6.16	38429	LUM	LUM	Lumican isoform Iso 1	5.80-6.30	116000-up	140	4	0.1
#D3	P51884-1	6.16	38429	LUM	LUM	Lumican isoform Iso 1	5.80-6.30	64000-83000	455	22	1.77
#D4	P51884-1	6.16	38429	LUM	LUM	Lumican isoform Iso 1	5.80-6.30	52000-64000	520	30	0.91
#E3	P51884-1	6.16	38429	LUM	LUM	Lumican isoform Iso 1	6.30-6.88	64000-83000	433	19	1.3
#C8	P11226-1	5.39	26144	MBL2	MBL2	Mannose-binding protein C isoform Iso 1	5.11-5.80	26000-30000	2114	60	6.44
#A5	P36955-1	5.97	46312	SERPINF1	PEDF	Pigment epithelium-derived factor isoform Iso 1	3.70-4.45	40000-52000	438	19	1.35
#B5	P36955-1	5.97	46312	SERPINF1	PEDF	Pigment epithelium-derived factor isoform Iso 1	4.45-5.11	40000-52000	238	12	0.86
#C4	P36955-1	5.97	46312	SERPINF1	PEDF	Pigment epithelium-derived factor isoform Iso 1	5.11-5.80	52000-64000	319	15	1.17
#C5	P36955-1	5.97	46312	SERPINF1	PEDF	Pigment epithelium-derived factor isoform Iso 1	5.11-5.80	40000-52000	2971	93	5.45
#D5	P36955-1	5.97	46312	SERPINF1	PEDF	Pigment epithelium-derived factor isoform Iso 1	5.80-6.30	40000-52000	3322	104	5.97
#E5	P36955-1	5.97	46312	SERPINF1	PEDF	Pigment epithelium-derived factor isoform Iso 1	6.30-6.88	40000-52000	214	12	0.72
#C3	Q96PD5-1	7.25	62217	PGLYRP2	PGRP2	N-acetylmuramoyl-L-alanine amidase isoform Iso 1	5.11-5.80	64000-83000	996	31	1.69
#C4	Q96PD5-1	7.25	62217	PGLYRP2	PGRP2	N-acetylmuramoyl-L-alanine amidase isoform Iso 1	5.11-5.80	52000-64000	1923	51	3.03
#D1	Q96PD5-1	7.25	62217	PGLYRP2	PGRP2	N-acetylmuramoyl-L-alanine amidase isoform Iso 1	5.80-6.30	116000-up	181	8	0.59
#D3	Q96PD5-1	7.25	62217	PGLYRP2	PGRP2	N-acetylmuramoyl-L-alanine amidase isoform Iso 1	5.80-6.30	64000-83000	2664	78	5.42
#D4	Q96PD5-1	7.25	62217	PGLYRP2	PGRP2	N-acetylmuramoyl-L-alanine amidase isoform Iso 1	5.80-6.30	52000-64000	2992	77	2.81
#E4	Q96PD5-1	7.25	62217	PGLYRP2	PGRP2	N-acetylmuramoyl-L-alanine amidase isoform Iso 1	6.30-6.88	52000-64000	1930	57	2.39
#B1	P80108-1	5.91	92336	GPLD1	PHLD	Phosphatidylinositol-glycan-specific phospholipase D isoform Iso 1	4.45-5.11	116000-up	473	23	0.66
#B2	P80108-1	5.91	92336	GPLD1	PHLD	Phosphatidylinositol-glycan-specific phospholipase D isoform Iso 1	4.45-5.11	83000-116000	2443	97	2.1
#C2	P80108-1	5.91	92336	GPLD1	PHLD	Phosphatidylinositol-glycan-specific phospholipase D isoform Iso 1	5.11-5.80	83000-116000	849	31	0.8
#D1	P00747-1	7.04	90569	PLG	PLMN	Plasminogen isoform Iso 1	5.80-6.30	116000-up	402	20	0.9
#D2	P00747-1	7.04	90569	PLG	PLMN	Plasminogen isoform Iso 1	5.80-6.30	83000-116000	1695	63	4.39
#E1	P00747-1	7.04	90569	PLG	PLMN	Plasminogen isoform Iso 1	6.30-6.88	116000-up	700	33	0.98
#E2	P00747-1	7.04	90569	PLG	PLMN	Plasminogen isoform Iso 1	6.30-6.88	83000-116000	5316	211	15.55
#E3	P00747-1	7.04	90569	PLG	PLMN	Plasminogen isoform Iso 1	6.30-6.88	64000-83000	843	33	0.98
#F1	P00747-1	7.04	90569	PLG	PLMN	Plasminogen isoform Iso 1	6.88-7.82	116000-up	809	43	1.32
#F2	P00747-1	7.04	90569	PLG	PLMN	Plasminogen isoform Iso 1	6.88-7.82	83000-116000	11323	449	49.85
#F3	P00747-1	7.04	90569	PLG	PLMN	Plasminogen isoform Iso 1	6.88-7.82	64000-83000	4174	171	9.23
#A4	P27169-1	5.08	39731	PON1	PON1	Serum paraoxonase/arylesterase 1 isoform Iso 1	3.70-4.45	52000-64000	154	7	0.2
#A5	P27169-1	5.08	39731	PON1	PON1	Serum paraoxonase/arylesterase 1 isoform Iso 1	3.70-4.45	40000-52000	1490	56	4.55
#A6	P27169-1	5.08	39731	PON1	PON1	Serum paraoxonase/arylesterase 1 isoform Iso 1	3.70-4.45	35000-40000	486	26	2.54
#B4	P27169-1	5.08	39731	PON1	PON1	Serum paraoxonase/arylesterase 1 isoform Iso 1	4.45-5.11	52000-64000	723	34	2.23
#B5	P27169-1	5.08	39731	PON1	PON1	Serum paraoxonase/arylesterase 1 isoform Iso 1	4.45-5.11	40000-52000	4379	138	16.95
#B6	P27169-1	5.08	39731	PON1	PON1	Serum paraoxonase/arylesterase 1 isoform Iso 1	4.45-5.11	35000-40000	1497	54	4.55
#G4	P27918-1	8.32	51276	CFP	PROP	Properdin isoform Iso 1	7.82-8.86	52000-64000	763	39	1.32
#H4	P27918-1	8.32	51276	CFP	PROP	Properdin isoform Iso 1	8.86-9.89	52000-64000	760	31	1.17
#B2	P07225-1	5.48	75123	PROS1	PROS	Vitamin K-dependent protein S isoform Iso 1	4.45-5.11	83000-116000	503	28	0.76
#B3	P07225-1	5.48	75123	PROS1	PROS	Vitamin K-dependent protein S isoform Iso 1	4.45-5.11	64000-83000	1656	85	1.94
#C2	P07225-1	5.48	75123	PROS1	PROS	Vitamin K-dependent protein S isoform Iso 1	5.11-5.80	83000-116000	794	27	0.46
#C3	P07225-1	5.48	75123	PROS1	PROS	Vitamin K-dependent protein S isoform Iso 1	5.11-5.80	64000-83000	1179	65	1.22
#D2	P07225-1	5.48	75123	PROS1	PROS	Vitamin K-dependent protein S isoform Iso 1	5.80-6.30	83000-116000	157	11	0.26
#D3	P07225-1	5.48	75123	PROS1	PROS	Vitamin K-dependent protein S isoform Iso 1	5.80-6.30	64000-83000	435	26	0.93
#B10	P02753-1	5.76	23010	RBP4	RET4	Retinol-binding protein 4 isoform Iso 1	4.45-5.11	18000-21000	4498	106	16.85
#C10	P02753-1	5.76	23010	RBP4	RET4	Retinol-binding protein 4 isoform Iso 1	5.11-5.80	18000-21000	30942	612	127.21
#C11	P02753-1	5.76	23010	RBP4	RET4	Retinol-binding protein 4 isoform Iso 1	5.11-5.80	15000-18000	36363	354	16.85
#C8	P02753-1	5.76	23010	RBP4	RET4	Retinol-binding protein 4 isoform Iso 1	5.11-5.80	26000-30000	2441	85	10.32
#C9	P02753-1	5.76	23010	RBP4	RET4	Retinol-binding protein 4 isoform Iso 1	5.11-5.80	21000-26000	10506	294	43.34
#D12	P0DJI8-1	6.28	13532	SAA1	SAA1	Serum amyloid A-1 protein (SAA1_HUMAN)	5.80-6.30	6000-15000	Infinity	6	1.51189
#E12	P0DJI8-1	6.28	13532	SAA1	SAA1	Serum amyloid A-1 protein (SAA1_HUMAN)	6.30-6.88	6000-15000	23.4803	1	0.165914
#F12	P35542-1	9.17	14747	SAA4	SAA4	Serum amyloid A-4 protein (SAA4_HUMAN)	6.88-7.82	6000-15000	Infinity	2	0.29155
#G11	P35542-1	9.17	14747	SAA4	SAA4	Serum amyloid A-4 protein (SAA4_HUMAN)	7.82-8.86	15000-18000	Infinity	5	0.895736
#G12	P35542-1	9.17	14747	SAA4	SAA4	Serum amyloid A-4 protein (SAA4_HUMAN)	7.82-8.86	6000-15000	Infinity	8	1.78256
#H11	P35542-1	9.17	14747	SAA4	SAA4	Serum amyloid A-4 protein (SAA4_HUMAN)	8.86-9.89	15000-18000	Infinity	8	1.78256
#H12	P35542-1	9.17	14747	SAA4	SAA4	Serum amyloid A-4 protein (SAA4_HUMAN)	8.86-9.89	6000-15000	Infinity	8	1.78256
#C7	P02743-1	6.1	25387	APCS	SAMP	Serum amyloid P-component isoform Iso 1	5.11-5.80	30000-35000	842	62	5.08
#C8	P02743-1	6.1	25387	APCS	SAMP	Serum amyloid P-component isoform Iso 1	5.11-5.80	26000-30000	6809	200	20.24
#C9	P02743-1	6.1	25387	APCS	SAMP	Serum amyloid P-component isoform Iso 1	5.11-5.80	21000-26000	8064	313	17.48
#D8	P02743-1	6.1	25387	APCS	SAMP	Serum amyloid P-component isoform Iso 1	5.80-6.30	26000-30000	922	37	2.49
#D9	P02743-1	6.1	25387	APCS	SAMP	Serum amyloid P-component isoform Iso 1	5.80-6.30	21000-26000	747	76	5.08
#C5	P04278-1	6.22	43779	SHBG	SHBG	Sex hormone-binding globulin isoform Iso 1	5.11-5.80	40000-52000	1884	77	7.37
#C6	P04278-1	6.22	43779	SHBG	SHBG	Sex hormone-binding globulin isoform Iso 1	5.11-5.80	35000-40000	2117	82	6.11
#D6	P04278-1	6.22	43779	SHBG	SHBG	Sex hormone-binding globulin isoform Iso 1	5.80-6.30	35000-40000	580	28	1.67
#B11	P05109-1	6.5	10835	S100A8	S10A8	Protein S100-A8 (S10A8_HUMAN)	4.45-5.11	15000-18000	Infinity	1	0.165914
#D10	P05109-1	6.5	10835	S100A8	S10A8	Protein S100-A8 (S10A8_HUMAN)	5.80-6.30	18000-21000	Infinity	1	0.165914
#D12	P05109-1	6.5	10835	S100A8	S10A8	Protein S100-A8 (S10A8_HUMAN)	5.80-6.30	6000-15000	Infinity	1	0.165914
#F12	P05109-1	6.5	10835	S100A8	S10A8	Protein S100-A8 (S10A8_HUMAN)	6.88-7.82	6000-15000	Infinity	2	0.359356
#C12	P06702-1	5.71	13242	S100A9	S10A9	Protein S100-A9 isoform Iso 1	5.11-5.80	6000-15000	258	15	5.21
#A9	P05452-1	5.52	22537	CLEC3B	TETN	Tetranectin isoform Iso 1	3.70-4.45	21000-26000	308	18	2.5
#B9	P05452-1	5.52	22537	CLEC3B	TETN	Tetranectin isoform Iso 1	4.45-5.11	21000-26000	964	39	7.97
#C10	P05452-1	5.52	22537	CLEC3B	TETN	Tetranectin isoform Iso 1	5.11-5.80	18000-21000	499	20	3.1
#C9	P05452-1	5.52	22537	CLEC3B	TETN	Tetranectin isoform Iso 1	5.11-5.80	21000-26000	1781	67	13.36
#D9	P05452-1	5.52	22537	CLEC3B	TETN	Tetranectin isoform Iso 1	5.80-6.30	21000-26000	636	28	4.61
#B3	P05543-1	5.87	46325	SERPINA7	THBG	Thyroxine-binding globulin isoform Iso 1	4.45-5.11	64000-83000	1614	75	4.05
#B4	P05543-1	5.87	46325	SERPINA7	THBG	Thyroxine-binding globulin isoform Iso 1	4.45-5.11	52000-64000	7810	169	6.43
#C3	P05543-1	5.87	46325	SERPINA7	THBG	Thyroxine-binding globulin isoform Iso 1	5.11-5.80	64000-83000	942	35	2.18
#C4	P05543-1	5.87	46325	SERPINA7	THBG	Thyroxine-binding globulin isoform Iso 1	5.11-5.80	52000-64000	995	39	1.94
#A3	P00734-1	5.63	70037	F2	THRB	Prothrombin isoform Iso 1	3.70-4.45	64000-83000	5600	125	5.51
#B3	P00734-1	5.63	70037	F2	THRB	Prothrombin isoform Iso 1	4.45-5.11	64000-83000	8098	264	19.84
#C3	P00734-1	5.63	70037	F2	THRB	Prothrombin isoform Iso 1	5.11-5.80	64000-83000	9326	252	17.84
#D3	P00734-1	5.63	70037	F2	THRB	Prothrombin isoform Iso 1	5.80-6.30	64000-83000	9962	248	12.22
#E3	P00734-1	5.63	70037	F2	THRB	Prothrombin isoform Iso 1	6.30-6.88	64000-83000	5565	170	9.26
#E3	P02787-1	6.81	77064	TF	TRFE	Serotransferrin isoform Iso 1	6.30-6.88	64000-83000	6335	216	13.83
#F3	P02787-1	6.81	77064	TF	TRFE	Serotransferrin isoform Iso 1	6.88-7.82	64000-83000	4202	86	2.44
#C11	P02766-1	5.49	15887	TTR	TTHY	Transthyretin isoform Iso 1	5.11-5.80	15000-18000	701	20	6.19
#B4	P02774-1	5.32	52918	GC	VTDB	Vitamin D-binding protein isoform Iso 1	4.45-5.11	52000-64000	6484	198	22.94
#B5	P02774-1	5.32	52918	GC	VTDB	Vitamin D-binding protein isoform Iso 1	4.45-5.11	40000-52000	12893	507	116.12
#C4	P02774-1	5.32	52918	GC	VTDB	Vitamin D-binding protein isoform Iso 1	5.11-5.80	52000-64000	8163	212	21.41
#C5	P02774-1	5.32	52918	GC	VTDB	Vitamin D-binding protein isoform Iso 1	5.11-5.80	40000-52000	40317	1244	1038.34
#A3	P04004-1	5.55	54306	VTN	VTNC	Vitronectin isoform Iso 1	3.70-4.45	64000-83000	1903	45	1.5
#A4	P04004-1	5.55	54306	VTN	VTNC	Vitronectin isoform Iso 1	3.70-4.45	52000-64000	1206	56	1.34
#B1	P04004-1	5.55	54306	VTN	VTNC	Vitronectin isoform Iso 1	4.45-5.11	116000-up	1319	52	1.85
#B2	P04004-1	5.55	54306	VTN	VTNC	Vitronectin isoform Iso 1	4.45-5.11	83000-116000	1472	57	1.5
#B3	P04004-1	5.55	54306	VTN	VTNC	Vitronectin isoform Iso 1	4.45-5.11	64000-83000	3080	106	3.51
#B4	P04004-1	5.55	54306	VTN	VTNC	Vitronectin isoform Iso 1	4.45-5.11	52000-64000	4671	156	5.68
#C1	P04004-1	5.55	54306	VTN	VTNC	Vitronectin isoform Iso 1	5.11-5.80	116000-up	1083	44	1.19
#C2	P04004-1	5.55	54306	VTN	VTNC	Vitronectin isoform Iso 1	5.11-5.80	83000-116000	749	31	1.06
#C3	P04004-1	5.55	54306	VTN	VTNC	Vitronectin isoform Iso 1	5.11-5.80	64000-83000	1218	36	1.67
#C4	P04004-1	5.55	54306	VTN	VTNC	Vitronectin isoform Iso 1	5.11-5.80	52000-64000	1808	64	1.19
#D1	P04004-1	5.55	54306	VTN	VTNC	Vitronectin isoform Iso 1	5.80-6.30	116000-up	995	43	1.19
#D3	P04004-1	5.55	54306	VTN	VTNC	Vitronectin isoform Iso 1	5.80-6.30	64000-83000	1632	52	1.85
#D4	P04004-1	5.55	54306	VTN	VTNC	Vitronectin isoform Iso 1	5.80-6.30	52000-64000	2333	71	1.06
#E3	P04004-1	5.55	54306	VTN	VTNC	Vitronectin isoform Iso 1	6.30-6.88	64000-83000	1574	53	1.5
#B6	P25311-1	5.71	34259	AZGP1	ZA2G	Zinc-alpha-2-glycoprotein isoform Iso 1	4.45-5.11	35000-40000	6955	235	45.7
#C6	P25311-1	5.71	34259	AZGP1	ZA2G	Zinc-alpha-2-glycoprotein isoform Iso 1	5.11-5.80	35000-40000	2002	81	15.53
